# Supplementary material for: The LncRNA Connectivity Map: Using LncRNA Signatures to Connect Small Molecules, LncRNAs, and Diseases
Source: Sci Rep. 2017 Jul 27;7:6655. doi: 10.1038/s41598-017-06897-3 (PMC5532316; doi:10.1038/s41598-017-06897-3)
Supplement: Supplementary file 2 — SI dataset 1 [file 41598_2017_6897_MOESM2_ESM.xls]

## Sheet: HyperAnalysis-result (1)
DrugName	ATCCode	lncRNAs	overlaplncs	pvalue	qvalue
disulfiram	N	ENSG00000186594;ENSG00000196756	ENSG00000196756;ENSG00000186594	0.000190111	0.0287068
fendiline	C	ENSG00000186594;ENSG00000196756;ENSG00000231607	ENSG00000196756;ENSG00000186594	0.000565133	0.042279
sirolimus	L	ENSG00000218510;ENSG00000261519;ENSG00000266897;ENSG00000260023;ENSG00000167117;ENSG00000125804;ENSG00000196756;ENSG00000224063;ENSG00000228343;ENSG00000232931;ENSG00000186594;ENSG00000230606;ENSG00000265678;ENSG00000263072	ENSG00000196756;ENSG00000186594;ENSG00000167117	0.000845734	0.042279
terfenadine	R	ENSG00000231607;ENSG00000186594;ENSG00000196756;ENSG00000236144	ENSG00000196756;ENSG00000186594	0.00111997	0.042279
spiperone	V	ENSG00000186594;ENSG00000196756;ENSG00000226803;ENSG00000228343;ENSG00000261519	ENSG00000196756;ENSG00000186594	0.00184964	0.0558591
phenoxybenzamine	C	ENSG00000186594;ENSG00000214922;ENSG00000196756;ENSG00000228343;ENSG00000261087;ENSG00000261613	ENSG00000196756;ENSG00000186594	0.00274925	0.0691894
LY-294002	null	ENSG00000215424;ENSG00000261519;ENSG00000266897;ENSG00000218510;ENSG00000188070;ENSG00000224063;ENSG00000272216;ENSG00000125804;ENSG00000167117;ENSG00000204623;ENSG00000256185;ENSG00000183242;ENSG00000196756;ENSG00000226803;ENSG00000232931;ENSG00000241295;ENSG00000225946;ENSG00000186594;ENSG00000231607;ENSG00000263072;ENSG00000227719;ENSG00000265678;ENSG00000260023;ENSG00000238261	ENSG00000196756;ENSG00000186594;ENSG00000167117	0.00424873	0.0916511
latamoxef	J	ENSG00000125804;ENSG00000167117;ENSG00000176728;ENSG00000182165;ENSG00000183242;ENSG00000196756;ENSG00000197210;ENSG00000204625;ENSG00000215117;ENSG00000227403;ENSG00000228343;ENSG00000231607;ENSG00000232860;ENSG00000235072;ENSG00000235733;ENSG00000236144;ENSG00000237438;ENSG00000238261;ENSG00000241881;ENSG00000249532;ENSG00000253701;ENSG00000255242;ENSG00000259758;ENSG00000260804;ENSG00000272216…	ENSG00000196756;ENSG00000167117;ENSG00000253701	0.0053486	0.100955
securinine	null	ENSG00000167117;ENSG00000218510;ENSG00000228343;ENSG00000235733;ENSG00000249532;ENSG00000256185;ENSG00000186594;ENSG00000232931;ENSG00000272216;ENSG00000230606	ENSG00000186594;ENSG00000167117	0.00795282	0.109877
cyclobenzaprine	M	ENSG00000167117;ENSG00000186594;ENSG00000204623;ENSG00000225733;ENSG00000235865;ENSG00000236144;ENSG00000241881;ENSG00000254429;ENSG00000256185;ENSG00000263753;ENSG00000272216	ENSG00000186594;ENSG00000167117	0.00963227	0.109877
MG-262	null	ENSG00000186594;ENSG00000196756;ENSG00000231607;ENSG00000251022;ENSG00000260735;ENSG00000263072;ENSG00000215424;ENSG00000235106;ENSG00000245532;ENSG00000269131;ENSG00000272711	ENSG00000196756;ENSG00000186594	0.00963227	0.109877
8-azaguanine	L	ENSG00000196756;ENSG00000186594;ENSG00000228343;ENSG00000235947;ENSG00000259758;ENSG00000263050;ENSG00000229645;ENSG00000232931;ENSG00000242125;ENSG00000255443;ENSG00000272216;ENSG00000272579	ENSG00000196756;ENSG00000186594	0.0114544	0.109877
alprostadil	C	ENSG00000183242;ENSG00000186594;ENSG00000196756;ENSG00000215424;ENSG00000229645;ENSG00000242125;ENSG00000253230;ENSG00000254429;ENSG00000272711;ENSG00000232656;ENSG00000260396;ENSG00000236144	ENSG00000196756;ENSG00000186594	0.0114544	0.109877
nifuroxazide	A	ENSG00000230606;ENSG00000253230;ENSG00000125804;ENSG00000167117;ENSG00000186594;ENSG00000235865;ENSG00000241881;ENSG00000254429;ENSG00000256185;ENSG00000263753;ENSG00000272201;ENSG00000272216	ENSG00000186594;ENSG00000167117	0.0114544	0.109877
medrysone	S	ENSG00000167117;ENSG00000177853;ENSG00000196756;ENSG00000231607;ENSG00000240291;ENSG00000249532;ENSG00000256185;ENSG00000260804;ENSG00000272299;ENSG00000263198;ENSG00000272216;ENSG00000263050;ENSG00000225733	ENSG00000196756;ENSG00000167117	0.013415	0.109877
piperlongumine	null	ENSG00000186594;ENSG00000215908;ENSG00000226803;ENSG00000228350;ENSG00000234608;ENSG00000251022;ENSG00000196756;ENSG00000215424;ENSG00000255242;ENSG00000260396;ENSG00000261087;ENSG00000272216;ENSG00000272599	ENSG00000196756;ENSG00000186594	0.013415	0.109877
5194442	null	ENSG00000186594	ENSG00000186594	0.0138256	0.109877
maprotiline	N	ENSG00000186594	ENSG00000186594	0.0138256	0.109877
vanoxerine	N	ENSG00000196756	ENSG00000196756	0.0138256	0.109877
meclofenoxate	N	ENSG00000125804;ENSG00000167117;ENSG00000196756;ENSG00000227403;ENSG00000231607;ENSG00000240291;ENSG00000256185;ENSG00000260804;ENSG00000270589;ENSG00000272299;ENSG00000230606;ENSG00000263198;ENSG00000223380;ENSG00000225733	ENSG00000196756;ENSG00000167117	0.0155098	0.117099
15-delta prostaglandin J2	null	ENSG00000215424;ENSG00000186594;ENSG00000196756;ENSG00000214922;ENSG00000261519;ENSG00000266897;ENSG00000272216;ENSG00000104691;ENSG00000183242;ENSG00000188070;ENSG00000224078;ENSG00000229645;ENSG00000242125;ENSG00000272711;ENSG00000253230;ENSG00000272299	ENSG00000196756;ENSG00000186594	0.0200864	0.135706
thapsigargin	null	ENSG00000088970;ENSG00000132832;ENSG00000186594;ENSG00000188070;ENSG00000196756;ENSG00000227719;ENSG00000228343;ENSG00000235072;ENSG00000251022;ENSG00000261613;ENSG00000118412;ENSG00000215424;ENSG00000254429;ENSG00000224195;ENSG00000232931;ENSG00000265242	ENSG00000196756;ENSG00000186594	0.0200864	0.135706
alimemazine	R	ENSG00000167117;ENSG00000235733	ENSG00000167117	0.0274611	0.135706
dihydroergotamine	N	ENSG00000196756;ENSG00000256185	ENSG00000196756	0.0274611	0.135706
etoposide	L	ENSG00000182165;ENSG00000186594	ENSG00000186594	0.0274611	0.135706
methylergometrine	G	ENSG00000196756;ENSG00000256185	ENSG00000196756	0.0274611	0.135706
nortriptyline	N	ENSG00000186594;ENSG00000228343	ENSG00000186594	0.0274611	0.135706
pimozide	N	ENSG00000196756;ENSG00000231607	ENSG00000196756	0.0274611	0.135706
rosiglitazone	A	ENSG00000196756;ENSG00000228343	ENSG00000196756	0.0274611	0.135706
digitoxigenin	null	ENSG00000196756;ENSG00000226803;ENSG00000228343;ENSG00000235106;ENSG00000255242;ENSG00000259758;ENSG00000260396;ENSG00000269131;ENSG00000272216;ENSG00000186594;ENSG00000236144;ENSG00000236234;ENSG00000263072;ENSG00000006062;ENSG00000215424;ENSG00000218510;ENSG00000088970;ENSG00000234608;ENSG00000237438	ENSG00000196756;ENSG00000186594	0.0278601	0.135706
digoxigenin	null	ENSG00000183242;ENSG00000196756;ENSG00000218510;ENSG00000226803;ENSG00000228343;ENSG00000229645;ENSG00000230606;ENSG00000235106;ENSG00000236144;ENSG00000006062;ENSG00000236234;ENSG00000255242;ENSG00000272711;ENSG00000186594;ENSG00000215424;ENSG00000224063;ENSG00000234608;ENSG00000263072;ENSG00000238261	ENSG00000196756;ENSG00000186594	0.0278601	0.135706
diflunisal	N	ENSG00000228350;ENSG00000228343;ENSG00000125804;ENSG00000167117;ENSG00000186594;ENSG00000214548;ENSG00000218510;ENSG00000225946;ENSG00000227403;ENSG00000232860;ENSG00000235106;ENSG00000235733;ENSG00000235947;ENSG00000237517;ENSG00000248161;ENSG00000249532;ENSG00000254429;ENSG00000256185;ENSG00000262179;ENSG00000272216	ENSG00000186594;ENSG00000167117	0.0306788	0.140379
digoxin	C	ENSG00000204623;ENSG00000215424;ENSG00000226803;ENSG00000235106;ENSG00000236144;ENSG00000255242;ENSG00000088970;ENSG00000186594;ENSG00000218510;ENSG00000238261;ENSG00000263050;ENSG00000263072;ENSG00000234608;ENSG00000259758;ENSG00000272711;ENSG00000006062;ENSG00000125804;ENSG00000196756;ENSG00000236234;ENSG00000259644	ENSG00000196756;ENSG00000186594	0.0306788	0.140379
proscillaridin	C	ENSG00000183242;ENSG00000196756;ENSG00000204623;ENSG00000215424;ENSG00000218510;ENSG00000228343;ENSG00000229645;ENSG00000234912;ENSG00000235106;ENSG00000242125;ENSG00000261087;ENSG00000272711;ENSG00000186594;ENSG00000230606;ENSG00000234608;ENSG00000236144;ENSG00000236234;ENSG00000245532;ENSG00000255242;ENSG00000259644;ENSG00000263072;ENSG00000226803	ENSG00000196756;ENSG00000186594	0.0366358	0.148727
doxorubicin	L	ENSG00000006062;ENSG00000088970;ENSG00000177853;ENSG00000186594;ENSG00000196756;ENSG00000214922;ENSG00000215908;ENSG00000228315;ENSG00000234608;ENSG00000234912;ENSG00000238261;ENSG00000255242;ENSG00000259758;ENSG00000260023;ENSG00000260804;ENSG00000261613;ENSG00000272216;ENSG00000272599;ENSG00000118412;ENSG00000188070;ENSG00000235733;ENSG00000235947;ENSG00000266897	ENSG00000196756;ENSG00000186594	0.0397673	0.148727
5155877	null	ENSG00000186594;ENSG00000228343;ENSG00000006062	ENSG00000186594	0.040909	0.148727
astemizole	R	ENSG00000186594;ENSG00000232931;ENSG00000266897	ENSG00000186594	0.040909	0.148727
etacrynic acid	C	ENSG00000186594;ENSG00000231607;ENSG00000272216	ENSG00000186594	0.040909	0.148727
mefloquine	P	ENSG00000230606;ENSG00000186594;ENSG00000266897	ENSG00000186594	0.040909	0.148727
vidarabine	J	ENSG00000167117;ENSG00000196696;ENSG00000272216	ENSG00000167117	0.040909	0.148727
alsterpaullone	V	ENSG00000118412;ENSG00000126005;ENSG00000186594;ENSG00000188070;ENSG00000196756;ENSG00000215908;ENSG00000225946;ENSG00000228343;ENSG00000229645;ENSG00000232656;ENSG00000234608;ENSG00000238261;ENSG00000242125;ENSG00000249673;ENSG00000251022;ENSG00000255242;ENSG00000259758;ENSG00000261087;ENSG00000272216;ENSG00000272599;ENSG00000088970;ENSG00000260804;ENSG00000215424;ENSG00000260743	ENSG00000196756;ENSG00000186594	0.0429963	0.148727
lycorine	null	ENSG00000125804;ENSG00000177853;ENSG00000183242;ENSG00000186594;ENSG00000196756;ENSG00000215424;ENSG00000224063;ENSG00000224195;ENSG00000228343;ENSG00000229645;ENSG00000232931;ENSG00000235106;ENSG00000237248;ENSG00000242125;ENSG00000245532;ENSG00000254429;ENSG00000259291;ENSG00000259758;ENSG00000272201;ENSG00000272711;ENSG00000265242;ENSG00000272599;ENSG00000272216;ENSG00000006062;ENSG00000251022	ENSG00000196756;ENSG00000186594	0.0463195	0.148727
colistin	A	ENSG00000228350;ENSG00000263050;ENSG00000118412;ENSG00000125804;ENSG00000167117;ENSG00000179935;ENSG00000186594;ENSG00000196696;ENSG00000204623;ENSG00000214548;ENSG00000226803;ENSG00000232860;ENSG00000235106;ENSG00000235733;ENSG00000235947;ENSG00000236144;ENSG00000236268;ENSG00000237517;ENSG00000241881;ENSG00000248161;ENSG00000249532;ENSG00000249604;ENSG00000254429;ENSG00000255318;ENSG00000256185…	ENSG00000186594;ENSG00000167117	0.0497337	0.148727
naftopidil	V	ENSG00000272216;ENSG00000118412;ENSG00000125804;ENSG00000167117;ENSG00000179935;ENSG00000186594;ENSG00000196696;ENSG00000218510;ENSG00000225733;ENSG00000231607;ENSG00000235106;ENSG00000235733;ENSG00000235947;ENSG00000236144;ENSG00000236268;ENSG00000237517;ENSG00000241881;ENSG00000248161;ENSG00000249532;ENSG00000249604;ENSG00000254429;ENSG00000255318;ENSG00000256185;ENSG00000262179;ENSG00000263753…	ENSG00000186594;ENSG00000167117	0.0497337	0.148727
