# Supplementary material for: The LncRNA Connectivity Map: Using LncRNA Signatures to Connect Small Molecules, LncRNAs, and Diseases
Source: Sci Rep. 2017 Jul 27;7:6655. doi: 10.1038/s41598-017-06897-3 (PMC5532316; doi:10.1038/s41598-017-06897-3)
Supplement: Supplementary file 3 — SI dataset 2 [file 41598_2017_6897_MOESM3_ESM.xls]

## Sheet: Sheet1
DrugName	Overlapped LncRNAs	ATC Code	ES	NES	NOM p-val	FDR q-val	FWER p-val	Tag \%	Gene \%	Signal	FDR (median)	glob.p.val
apigenin	10	unknown	-0.84964	-1.9103	0	0	0	0.5	0.127	0.437	0	0
puromycin	11	J	-0.83251	-1.7553	0	0.02368	0.03	0.818	0.139	0.705	0	0.01
ampyrone	12	unknown	-0.67778	-1.744	0	0.019861	0.04	0.5	0.146	0.428	0	0
lycorine	18	unknown	-0.61952	-1.6755	0	0.044982	0.1	0.556	0.139	0.479	0	0.01
chlorzoxazone	16	M	-0.60666	-1.6296	0	0.057059	0.17	0.5	0.149	0.426	0	0.01
anisomycin	27	unknown	-0.4978	-1.3651	0	0.21584	0.68	0.407	0.139	0.351	0.10106	0.02
danazol	15	G	-0.61506	-1.5086	0.01695	0.12312	0.4	0.467	0.149	0.398	0	0.02
lanatoside C	25	C	-0.57331	-1.6054	0.01818	0.074451	0.24	0.52	0.127	0.455	0	0.01
cicloheximide	10	D	-0.76268	-1.6349	0.02083	0.063203	0.16	0.6	0.118	0.529	0	0.01
digoxin	15	C	-0.58523	-1.5081	0.02222	0.11481	0.41	0.6	0.125	0.525	0	0.01
nifuroxazide	10	A	0.69867	1.559	0.03333	0.28866	0.32	0.3	0.0123	0.296	0	0.11
alprostadil	10	C	-0.65964	-1.5706	0.03448	0.097709	0.29	0.7	0.109	0.624	0	0.02
azacyclonol	12	unknown	-0.61922	-1.4367	0.03448	0.16381	0.52	0.583	0.149	0.497	0.059995	0.02
luteolin	12	unknown	-0.69936	-1.5472	0.03636	0.10789	0.3	0.583	0.127	0.51	0	0.02
emetine	39	P	-0.45996	-1.3859	0.03636	0.21207	0.66	0.385	0.139	0.332	0.1053	0.02
cephaeline	25	unknown	-0.58214	-1.51	0.03704	0.13284	0.4	0.44	0.139	0.379	0	0.02
digoxigenin	15	unknown	-0.58495	-1.4515	0.03846	0.15617	0.49	0.6	0.127	0.524	0	0.02
0179445-0000	16	unknown	-0.5524	-1.3961	0.03846	0.22327	0.66	0.562	0.125	0.493	0.10599	0.03
tretinoin	10	D	-0.69482	-1.5028	0.05128	0.11205	0.41	0.7	0.269	0.512	0	0.01
levonorgestrel	11	G	-0.64839	-1.5381	0.05454	0.10362	0.32	0.727	0.269	0.532	0	0.02
glibenclamide	14	A	-0.52969	-1.376	0.05769	0.21506	0.66	0.5	0.149	0.426	0.10853	0.02
tanespimycin	23	C	-0.49117	-1.3859	0.06122	0.22267	0.66	0.435	0.127	0.38	0.11056	0.02
proscillaridin	20	C	-0.6031	-1.437	0.06522	0.17353	0.52	0.6	0.127	0.525	0.063745	0.02
digitoxigenin	13	unknown	-0.52125	-1.3527	0.06667	0.22096	0.69	0.615	0.127	0.538	0.097802	0.03
H-7	23	unknown	-0.54266	-1.4092	0.07843	0.19573	0.6	0.478	0.139	0.412	0.077587	0.03
daunorubicin	10	L	0.53576	1.3468	0.07937	0.6804	0.72	0.3	0.0398	0.288	0.5	0.25
cyclobenzaprine	10	M	0.61486	1.4119	0.1132	0.59181	0.61	0.5	0.103	0.449	0.40285	0.2
LY-294002	19	unknown	-0.52643	-1.3325	0.1224	0.22223	0.69	0.526	0.125	0.461	0.11731	0.03
MG-262	11	unknown	-0.57304	-1.3267	0.1333	0.22288	0.69	0.727	0.139	0.626	0.11845	0.02
chlortetracycline	12	A	-0.54575	-1.3393	0.1509	0.22953	0.69	0.5	0.146	0.428	0.1055	0.03
latamoxef	22	J	-0.42869	-1.2424	0.1556	0.30614	0.82	0.409	0.127	0.358	0.21504	0.04
GW-8510	18	unknown	-0.5331	-1.3336	0.1569	0.22785	0.69	0.444	0.147	0.38	0.11373	0.03
geldanamycin	12	J	-0.60334	-1.3734	0.1636	0.20943	0.66	0.667	0.139	0.574	0.10381	0.02
doxorubicin	13	L	0.45049	1.2298	0.1765	1	0.86	0.308	0.0398	0.296	0.70871	0.38
midecamycin	12	J	-0.5092	-1.2325	0.18	0.31934	0.84	0.5	0.118	0.441	0.21784	0.05
alsterpaullone	15	V	-0.485	-1.2584	0.1837	0.30182	0.79	0.467	0.139	0.402	0.18822	0.04
piperlongumine	10	unknown	-0.52661	-1.2543	0.1923	0.30065	0.79	0.6	0.139	0.517	0.18691	0.04
strophanthidin	12	unknown	-0.48029	-1.1782	0.2046	0.35305	0.89	0.5	0.118	0.441	0.26457	0.04
lobeline	17	R	-0.46551	-1.1863	0.2069	0.37562	0.88	0.471	0.156	0.398	0.28289	0.05
helveticoside	19	unknown	-0.47877	-1.2284	0.2083	0.31755	0.84	0.421	0.118	0.372	0.22515	0.04
ouabain	15	C	-0.48938	-1.3052	0.2093	0.24682	0.74	0.467	0.127	0.408	0.13336	0.03
Prestwick-967	19	unknown	-0.38926	-1.1212	0.2264	0.41765	0.93	0.263	0.0711	0.245	0.33564	0.05
15-delta prostaglandin J2	12	unknown	-0.49705	-1.1784	0.2273	0.36123	0.89	0.417	0.085	0.382	0.27118	0.05
calcium pantothenate	14	A	-0.51864	-1.2428	0.2286	0.31442	0.82	0.429	0.125	0.375	0.22155	0.05
doxylamine	15	R	0.45007	1.2052	0.2321	1	0.92	0.333	0.103	0.299	0.72078	0.37
SR-95531	22	unknown	-0.40603	-1.1556	0.2353	0.38113	0.91	0.318	0.103	0.286	0.28758	0.04
conessine	16	unknown	-0.4987	-1.1857	0.2368	0.36657	0.88	0.312	0.125	0.274	0.27545	0.04
cimetidine	14	A	-0.46252	-1.1856	0.2444	0.35717	0.88	0.357	0.146	0.305	0.26838	0.04
trichostatin A	76	unknown	-0.35255	-1.1474	0.2553	0.38491	0.92	0.289	0.139	0.25	0.29433	0.04
irinotecan	23	L	-0.39395	-1.1351	0.2778	0.40026	0.92	0.435	0.156	0.368	0.32981	0.05
piperine	17	unknown	0.407	1.1107	0.2857	1	0.99	0.235	0.103	0.211	0.82298	0.4
metronidazole	23	A	0.39158	1.1173	0.2881	1	0.98	0.304	0.181	0.25	0.9165	0.44
colistin	25	A	-0.34653	-1.0209	0.2979	0.49837	0.95	0.32	0.125	0.28	0.43413	0.07
vorinostat	22	L	-0.42782	-1.1208	0.3019	0.40996	0.93	0.364	0.127	0.318	0.32834	0.05
simvastatin	15	C	0.39853	1.0836	0.3036	1	0.99	0.267	0.103	0.24	0.86796	0.41
amprolium	19	J	-0.36351	-1.0357	0.3333	0.491	0.95	0.263	0.0711	0.245	0.43158	0.06
epitiostanol	28	L	-0.38993	-1.0799	0.3421	0.4527	0.94	0.286	0.125	0.25	0.39522	0.06
mitoxantrone	10	L	-0.50169	-1.1073	0.3469	0.41838	0.93	0.5	0.104	0.448	0.32445	0.05
molindone	31	V	-0.33647	-1.0399	0.3556	0.50021	0.95	0.226	0.0711	0.21	0.42773	0.1
benperidol	26	N	-0.37067	-1.0825	0.359	0.45594	0.94	0.538	0.279	0.389	0.39379	0.06
lumicolchicine	32	unknown	-0.33019	-1.0392	0.3636	0.49189	0.95	0.281	0.125	0.247	0.4195	0.07
reserpine	34	C	-0.32171	-1.0003	0.3636	0.50413	0.95	0.265	0.129	0.231	0.46869	0.03
oxetacaine	15	C	0.42559	1.0765	0.3704	0.98971	0.99	0.267	0.103	0.24	0.82407	0.41
cantharidin	12	unknown	0.42872	1.06	0.383	0.86009	0.99	0.25	0.0321	0.242	0.7469	0.36
indoprofen	14	M	0.45078	1.0757	0.3878	0.89416	0.99	0.143	0.0123	0.141	0.74167	0.37
idoxuridine	33	D	-0.32069	-1.0033	0.3913	0.50871	0.95	0.273	0.125	0.239	0.47677	0.05
atovaquone	28	P	-0.34294	-1.0427	0.4	0.50383	0.95	0.25	0.127	0.219	0.4351	0.11
isoxsuprine	28	C	-0.34214	-1.0263	0.4	0.497	0.95	0.286	0.129	0.249	0.42912	0.08
spectinomycin	26	J	0.37242	1.0284	0.4138	0.82134	0.99	0.154	0.0494	0.146	0.75286	0.35
galantamine	31	N	0.36869	1.0358	0.421	0.86673	0.99	0.129	0.0123	0.128	0.74119	0.35
sulfathiazole	29	D	-0.34884	-1.0182	0.4318	0.49544	0.95	0.31	0.129	0.271	0.43053	0.03
thapsigargin	12	unknown	-0.41482	-1.0145	0.4348	0.4937	0.95	0.5	0.158	0.421	0.42659	0.03
naftopidil	24	V	0.36468	1.0196	0.4364	0.78632	0.99	0.125	0.0123	0.124	0.71429	0.29
mestranol	31	G	0.3321	1.013	0.4375	0.69991	0.99	0.226	0.103	0.203	0.625	0.24
medrysone	11	S	-0.40796	-0.98074	0.4444	0.50294	0.96	0.182	0.0118	0.18	0.46631	0.02
0175029-0000	18	unknown	0.3342	0.96441	0.4528	0.65834	0.99	0.278	0.146	0.237	0.6099	0.17
catechin	12	unknown	-0.40842	-0.99422	0.4694	0.5044	0.95	0.25	0.125	0.219	0.46617	0.03
phenazone	11	N	0.40907	1.0187	0.4694	0.73681	0.99	0.182	0.0123	0.18	0.66667	0.29
pepstatin	36	A	-0.30828	-0.95887	0.4792	0.51502	0.96	0.25	0.127	0.219	0.48611	0.02
hydroxyachillin	22	unknown	-0.36816	-0.98724	0.4865	0.49996	0.95	0.273	0.125	0.239	0.4717	0.02
trichlormethiazide	30	C	-0.32217	-0.9556	0.4872	0.51461	0.96	0.267	0.125	0.234	0.49637	0.02
fosfosal	17	R	0.36332	0.9784	0.4898	0.69615	0.99	0.176	0.0398	0.17	0.63966	0.24
probenecid	33	M	0.32982	0.9724	0.4915	0.67229	0.99	0.121	0.0123	0.12	0.62471	0.2
sirolimus	13	L	0.39826	0.99912	0.5091	0.68902	0.99	0.154	0.00296	0.154	0.63737	0.24
pyrimethamine	31	P	-0.32206	-0.92447	0.5143	0.53533	0.97	0.258	0.125	0.226	0.53821	0
meclofenoxate	13	N	-0.37774	-0.99289	0.5172	0.49761	0.95	0.385	0.125	0.337	0.45853	0.02
corynanthine	14	unknown	0.39294	0.93893	0.52	0.60268	0.99	0.286	0.103	0.257	0.56187	0.08
camptothecin	14	L	0.33521	0.90417	0.5283	0.62274	0.99	0.214	0.0398	0.206	0.59963	0.06
thiostrepton	11	J	-0.40697	-0.97526	0.5306	0.5028	0.96	0.273	0.0793	0.251	0.4709	0.02
sanguinarine	19	unknown	-0.36301	-0.91891	0.5357	0.53599	0.97	0.421	0.156	0.356	0.53472	0
salsolidin	20	unknown	-0.33515	-0.94915	0.537	0.51742	0.97	0.35	0.138	0.302	0.4909	0.01
quinisocaine	28	D	-0.33138	-0.96954	0.5435	0.50423	0.96	0.286	0.125	0.25	0.47073	0.02
orciprenaline	18	R	0.34228	0.94045	0.5472	0.62695	0.99	0.222	0.103	0.2	0.57971	0.12
theophylline	21	R	0.33782	0.95149	0.549	0.62744	0.99	0.238	0.103	0.214	0.57877	0.13
diflunisal	18	N	-0.36453	-0.9471	0.5556	0.5135	0.97	0.389	0.127	0.34	0.48907	0
canavanine	28	unknown	0.33011	0.93059	0.5818	0.59795	0.99	0.143	0.0494	0.136	0.57362	0.07
fulvestrant	12	L	-0.39737	-0.90937	0.587	0.5416	0.98	0.583	0.269	0.427	0.5274	0
cefalonium	16	J	0.35514	0.95384	0.5882	0.6518	0.99	0.25	0.103	0.225	0.60633	0.15
letrozole	19	L	0.35463	0.89756	0.617	0.61081	0.99	0.263	0.103	0.236	0.60301	0.03
carcinine	16	unknown	-0.34232	-0.92708	0.625	0.53852	0.97	0.438	0.25	0.328	0.5459	0
mebhydrolin	28	R	0.31671	0.88932	0.6552	0.6013	0.99	0.107	0.0123	0.106	0.60467	0.02
7-aminocephalosporanic acid	15	unknown	-0.3527	-0.882	0.66	0.57496	1	0.333	0.125	0.292	0.5956	0.01
trimethylcolchicinic acid	29	unknown	0.31107	0.87489	0.6667	0.60632	1	0.103	0.0123	0.102	0.60206	0.01
norcyclobenzaprine	13	unknown	-0.39303	-0.87706	0.6757	0.57504	1	0.538	0.279	0.389	0.59101	0
seneciphylline	18	unknown	-0.31539	-0.90341	0.6909	0.54333	0.98	0.5	0.25	0.375	0.53192	0
zardaverine	12	unknown	-0.34721	-0.80417	0.7027	0.68844	1	0.5	0.279	0.361	0.73648	0
drofenine	10	unknown	0.3364	0.8264	0.7818	0.66823	1	0.1	0.00182	0.0999	0.68466	0
