# Supplementary material for: The LncRNA Connectivity Map: Using LncRNA Signatures to Connect Small Molecules, LncRNAs, and Diseases
Source: Sci Rep. 2017 Jul 27;7:6655. doi: 10.1038/s41598-017-06897-3 (PMC5532316; doi:10.1038/s41598-017-06897-3)
Supplement: Supplementary file 4 — SI dataset 3 [file 41598_2017_6897_MOESM4_ESM.xls]

## Sheet: Sheet1
Drug Name	drug affected lncRNAs	lncRNA Symbol	enriched pathways
apigenin	ENSG00000186594	MIR22HG	RNA transport
apigenin	ENSG00000186594	MIR22HG	Ribosome biogenesis in eukaryotes
apigenin	ENSG00000186594	MIR22HG	Purine metabolism
apigenin	ENSG00000186594	MIR22HG	Cell cycle
apigenin	ENSG00000186594	MIR22HG	Spliceosome
apigenin	ENSG00000186594	MIR22HG	Pyrimidine metabolism
apigenin	ENSG00000186594	MIR22HG	DNA replication
apigenin	ENSG00000186594	MIR22HG	RNA polymerase
apigenin	ENSG00000186594	MIR22HG	RNA degradation
apigenin	ENSG00000186594	MIR22HG	Pentose and glucuronate interconversions
apigenin	ENSG00000186594	MIR22HG	Epstein-Barr virus infection
apigenin	ENSG00000186594	MIR22HG	Pentose phosphate pathway
apigenin	ENSG00000186594	MIR22HG	Natural killer cell mediated cytotoxicity
apigenin	ENSG00000186594	MIR22HG	Drug metabolism - other enzymes
apigenin	ENSG00000186594	MIR22HG	Primary immunodeficiency
apigenin	ENSG00000196756	RP4-564F22.2.1	Cell cycle
apigenin	ENSG00000196756	RP4-564F22.2.1	Ribosome biogenesis in eukaryotes
apigenin	ENSG00000196756	RP4-564F22.2.1	RNA transport
apigenin	ENSG00000196756	RP4-564F22.2.1	Spliceosome
apigenin	ENSG00000196756	RP4-564F22.2.1	DNA replication
apigenin	ENSG00000196756	RP4-564F22.2.1	RNA polymerase
apigenin	ENSG00000196756	RP4-564F22.2.1	RNA degradation
apigenin	ENSG00000196756	RP4-564F22.2.1	Epstein-Barr virus infection
apigenin	ENSG00000196756	RP4-564F22.2.1	Oocyte meiosis
apigenin	ENSG00000196756	RP4-564F22.2.1	Purine metabolism
apigenin	ENSG00000196756	RP4-564F22.2.1	Pyrimidine metabolism
apigenin	ENSG00000196756	RP4-564F22.2.1	mRNA surveillance pathway
apigenin	ENSG00000196756	RP4-564F22.2.1	Proteasome
apigenin	ENSG00000196756	RP4-564F22.2.1	Mismatch repair
apigenin	ENSG00000204054	RP11-492E3.1.1	Protein digestion and absorption
apigenin	ENSG00000204623	ZNRD1-AS1	Alcoholism
apigenin	ENSG00000204623	ZNRD1-AS1	Systemic lupus erythematosus
apigenin	ENSG00000226803	RP11-203B9.4.1	RNA transport
apigenin	ENSG00000226803	RP11-203B9.4.1	Cell cycle
apigenin	ENSG00000226803	RP11-203B9.4.1	Basal transcription factors
apigenin	ENSG00000231607	DLEU2	Ribosome biogenesis in eukaryotes
apigenin	ENSG00000231607	DLEU2	Ribosome
apigenin	ENSG00000231607	DLEU2	RNA transport
apigenin	ENSG00000231607	DLEU2	Cell cycle
apigenin	ENSG00000231607	DLEU2	Spliceosome
apigenin	ENSG00000231607	DLEU2	DNA replication
apigenin	ENSG00000231607	DLEU2	Proteasome
apigenin	ENSG00000231607	DLEU2	Epstein-Barr virus infection
apigenin	ENSG00000231607	DLEU2	RNA polymerase
apigenin	ENSG00000231607	DLEU2	RNA degradation
apigenin	ENSG00000231607	DLEU2	Aminoacyl-tRNA biosynthesis
apigenin	ENSG00000231607	DLEU2	Pyrimidine metabolism
apigenin	ENSG00000231607	DLEU2	Oocyte meiosis
apigenin	ENSG00000231607	DLEU2	Purine metabolism
apigenin	ENSG00000231607	DLEU2	Progesterone-mediated oocyte maturation
apigenin	ENSG00000231607	DLEU2	mRNA surveillance pathway
apigenin	ENSG00000231607	DLEU2	Mismatch repair
apigenin	ENSG00000231607	DLEU2	Base excision repair
apigenin	ENSG00000235106	LINC00094	Focal adhesion
apigenin	ENSG00000235106	LINC00094	ECM-receptor interaction
apigenin	ENSG00000235106	LINC00094	Regulation of actin cytoskeleton
apigenin	ENSG00000235106	LINC00094	Bacterial invasion of epithelial cells
apigenin	ENSG00000235106	LINC00094	Arrhythmogenic right ventricular cardiomyopathy (ARVC)
apigenin	ENSG00000235106	LINC00094	Hypertrophic cardiomyopathy (HCM)
apigenin	ENSG00000235106	LINC00094	Pathogenic Escherichia coli infection
apigenin	ENSG00000235106	LINC00094	Shigellosis
apigenin	ENSG00000235106	LINC00094	Axon guidance
apigenin	ENSG00000235106	LINC00094	Dilated cardiomyopathy
apigenin	ENSG00000235106	LINC00094	Leukocyte transendothelial migration
apigenin	ENSG00000235106	LINC00094	Tight junction
apigenin	ENSG00000235106	LINC00094	Vascular smooth muscle contraction
apigenin	ENSG00000236772	RP5-1184F4.5.1	Peroxisome
apigenin	ENSG00000246263	KB-431C1.4.1	Alcoholism
apigenin	ENSG00000246263	KB-431C1.4.1	Viral carcinogenesis
apigenin	ENSG00000246263	KB-431C1.4.1	Systemic lupus erythematosus
apigenin	ENSG00000246263	KB-431C1.4.1	Transcriptional misregulation in cancer
apigenin	ENSG00000259976	RP11-553L6.5.1	Vascular smooth muscle contraction
apigenin	ENSG00000259976	RP11-553L6.5.1	Arrhythmogenic right ventricular cardiomyopathy (ARVC)
apigenin	ENSG00000259976	RP11-553L6.5.1	Dilated cardiomyopathy
apigenin	ENSG00000259976	RP11-553L6.5.1	Calcium signaling pathway
apigenin	ENSG00000259976	RP11-553L6.5.1	Focal adhesion
apigenin	ENSG00000259976	RP11-553L6.5.1	Hypertrophic cardiomyopathy (HCM)
apigenin	ENSG00000259976	RP11-553L6.5.1	Circadian entrainment
apigenin	ENSG00000259976	RP11-553L6.5.1	Cell adhesion molecules (CAMs)
apigenin	ENSG00000259976	RP11-553L6.5.1	ECM-receptor interaction
apigenin	ENSG00000259976	RP11-553L6.5.1	Tight junction
apigenin	ENSG00000259976	RP11-553L6.5.1	Salivary secretion
apigenin	ENSG00000259976	RP11-553L6.5.1	Phagosome
apigenin	ENSG00000259976	RP11-553L6.5.1	Regulation of actin cytoskeleton
apigenin	ENSG00000259976	RP11-553L6.5.1	Gap junction
apigenin	ENSG00000259976	RP11-553L6.5.1	Dopaminergic synapse
apigenin	ENSG00000259976	RP11-553L6.5.1	Retrograde endocannabinoid signaling
apigenin	ENSG00000259976	RP11-553L6.5.1	Bacterial invasion of epithelial cells
apigenin	ENSG00000259976	RP11-553L6.5.1	Morphine addiction
apigenin	ENSG00000259976	RP11-553L6.5.1	Cholinergic synapse
apigenin	ENSG00000259976	RP11-553L6.5.1	Axon guidance
apigenin	ENSG00000259976	RP11-553L6.5.1	Adherens junction
apigenin	ENSG00000259976	RP11-553L6.5.1	Serotonergic synapse
apigenin	ENSG00000259976	RP11-553L6.5.1	MAPK signaling pathway
apigenin	ENSG00000259976	RP11-553L6.5.1	Cardiac muscle contraction
apigenin	ENSG00000261613	RP11-20I23.8.1	RNA transport
apigenin	ENSG00000261613	RP11-20I23.8.1	Ribosome biogenesis in eukaryotes
apigenin	ENSG00000261613	RP11-20I23.8.1	Drug metabolism - other enzymes
apigenin	ENSG00000261613	RP11-20I23.8.1	Cell cycle
apigenin	ENSG00000261613	RP11-20I23.8.1	N-Glycan biosynthesis
apigenin	ENSG00000263753	LINC00667	Vibrio cholerae infection
apigenin	ENSG00000263753	LINC00667	Calcium signaling pathway
apigenin	ENSG00000263753	LINC00667	Protein export
apigenin	ENSG00000272599	RP11-152N13.16	Ribosome biogenesis in eukaryotes
apigenin	ENSG00000272599	RP11-152N13.16	RNA transport
apigenin	ENSG00000272599	RP11-152N13.16	Cell cycle
apigenin	ENSG00000272599	RP11-152N13.16	DNA replication
apigenin	ENSG00000272599	RP11-152N13.16	Purine metabolism
apigenin	ENSG00000272599	RP11-152N13.16	Pyrimidine metabolism
apigenin	ENSG00000272599	RP11-152N13.16	Ribosome
apigenin	ENSG00000272599	RP11-152N13.16	RNA polymerase
apigenin	ENSG00000272599	RP11-152N13.16	Base excision repair
apigenin	ENSG00000272599	RP11-152N13.16	Homologous recombination
apigenin	ENSG00000272599	RP11-152N13.16	RNA degradation
apigenin	ENSG00000272599	RP11-152N13.16	N-Glycan biosynthesis
apigenin	ENSG00000272599	RP11-152N13.16	Spliceosome
apigenin	ENSG00000272599	RP11-152N13.16	Mismatch repair
apigenin	ENSG00000272599	RP11-152N13.16	Protein processing in endoplasmic reticulum
apigenin	ENSG00000272599	RP11-152N13.16	Fanconi anemia pathway
apigenin	ENSG00000272599	RP11-152N13.16	Nucleotide excision repair
apigenin	ENSG00000272599	RP11-152N13.16	mRNA surveillance pathway
apigenin	ENSG00000272599	RP11-152N13.16	Viral carcinogenesis
apigenin	ENSG00000272599	RP11-152N13.16	Epstein-Barr virus infection
apigenin	ENSG00000272599	RP11-152N13.16	Small cell lung cancer
apigenin	ENSG00000272599	RP11-152N13.16	Oocyte meiosis
apigenin	ENSG00000272599	RP11-152N13.16	p53 signaling pathway
apigenin	ENSG00000272599	RP11-152N13.16	Non-homologous end-joining
cicloheximide	ENSG00000186594	MIR22HG	RNA transport
cicloheximide	ENSG00000186594	MIR22HG	Ribosome biogenesis in eukaryotes
cicloheximide	ENSG00000186594	MIR22HG	Purine metabolism
cicloheximide	ENSG00000186594	MIR22HG	Cell cycle
cicloheximide	ENSG00000186594	MIR22HG	Spliceosome
cicloheximide	ENSG00000186594	MIR22HG	Pyrimidine metabolism
cicloheximide	ENSG00000186594	MIR22HG	DNA replication
cicloheximide	ENSG00000186594	MIR22HG	RNA polymerase
cicloheximide	ENSG00000186594	MIR22HG	RNA degradation
cicloheximide	ENSG00000186594	MIR22HG	Pentose and glucuronate interconversions
cicloheximide	ENSG00000186594	MIR22HG	Epstein-Barr virus infection
cicloheximide	ENSG00000186594	MIR22HG	Pentose phosphate pathway
cicloheximide	ENSG00000186594	MIR22HG	Natural killer cell mediated cytotoxicity
cicloheximide	ENSG00000186594	MIR22HG	Drug metabolism - other enzymes
cicloheximide	ENSG00000186594	MIR22HG	Primary immunodeficiency
cicloheximide	ENSG00000196756	RP4-564F22.2.1	Cell cycle
cicloheximide	ENSG00000196756	RP4-564F22.2.1	Ribosome biogenesis in eukaryotes
cicloheximide	ENSG00000196756	RP4-564F22.2.1	RNA transport
cicloheximide	ENSG00000196756	RP4-564F22.2.1	Spliceosome
cicloheximide	ENSG00000196756	RP4-564F22.2.1	DNA replication
cicloheximide	ENSG00000196756	RP4-564F22.2.1	RNA polymerase
cicloheximide	ENSG00000196756	RP4-564F22.2.1	RNA degradation
cicloheximide	ENSG00000196756	RP4-564F22.2.1	Epstein-Barr virus infection
cicloheximide	ENSG00000196756	RP4-564F22.2.1	Oocyte meiosis
cicloheximide	ENSG00000196756	RP4-564F22.2.1	Purine metabolism
cicloheximide	ENSG00000196756	RP4-564F22.2.1	Pyrimidine metabolism
cicloheximide	ENSG00000196756	RP4-564F22.2.1	mRNA surveillance pathway
cicloheximide	ENSG00000196756	RP4-564F22.2.1	Proteasome
cicloheximide	ENSG00000196756	RP4-564F22.2.1	Mismatch repair
cicloheximide	ENSG00000204054	RP11-492E3.1.1	Protein digestion and absorption
cicloheximide	ENSG00000224078	SNHG14	Vascular smooth muscle contraction
cicloheximide	ENSG00000224078	SNHG14	Calcium signaling pathway
cicloheximide	ENSG00000224078	SNHG14	Circadian entrainment
cicloheximide	ENSG00000224078	SNHG14	Focal adhesion
cicloheximide	ENSG00000224078	SNHG14	Salivary secretion
cicloheximide	ENSG00000224078	SNHG14	Dilated cardiomyopathy
cicloheximide	ENSG00000224078	SNHG14	Hypertrophic cardiomyopathy (HCM)
cicloheximide	ENSG00000224078	SNHG14	Cholinergic synapse
cicloheximide	ENSG00000224078	SNHG14	Cell adhesion molecules (CAMs)
cicloheximide	ENSG00000224078	SNHG14	Arrhythmogenic right ventricular cardiomyopathy (ARVC)
cicloheximide	ENSG00000224078	SNHG14	Gap junction
cicloheximide	ENSG00000224078	SNHG14	Regulation of actin cytoskeleton
cicloheximide	ENSG00000224078	SNHG14	Bacterial invasion of epithelial cells
cicloheximide	ENSG00000224078	SNHG14	Serotonergic synapse
cicloheximide	ENSG00000224078	SNHG14	Dopaminergic synapse
cicloheximide	ENSG00000224078	SNHG14	Morphine addiction
cicloheximide	ENSG00000224078	SNHG14	ECM-receptor interaction
cicloheximide	ENSG00000224078	SNHG14	Pancreatic secretion
cicloheximide	ENSG00000224078	SNHG14	Tight junction
cicloheximide	ENSG00000224195	RP11-574K11.5.1	Vascular smooth muscle contraction
cicloheximide	ENSG00000224195	RP11-574K11.5.1	Calcium signaling pathway
cicloheximide	ENSG00000224195	RP11-574K11.5.1	Cholinergic synapse
cicloheximide	ENSG00000224195	RP11-574K11.5.1	Dilated cardiomyopathy
cicloheximide	ENSG00000224195	RP11-574K11.5.1	Arrhythmogenic right ventricular cardiomyopathy (ARVC)
cicloheximide	ENSG00000224195	RP11-574K11.5.1	Circadian entrainment
cicloheximide	ENSG00000224195	RP11-574K11.5.1	Hypertrophic cardiomyopathy (HCM)
cicloheximide	ENSG00000224195	RP11-574K11.5.1	Salivary secretion
cicloheximide	ENSG00000224195	RP11-574K11.5.1	Dopaminergic synapse
cicloheximide	ENSG00000224195	RP11-574K11.5.1	Gastric acid secretion
cicloheximide	ENSG00000224195	RP11-574K11.5.1	Pancreatic secretion
cicloheximide	ENSG00000224195	RP11-574K11.5.1	Tight junction
cicloheximide	ENSG00000224195	RP11-574K11.5.1	Axon guidance
cicloheximide	ENSG00000224195	RP11-574K11.5.1	Morphine addiction
cicloheximide	ENSG00000224195	RP11-574K11.5.1	Melanogenesis
cicloheximide	ENSG00000224195	RP11-574K11.5.1	Long-term potentiation
cicloheximide	ENSG00000231607	DLEU2	Ribosome biogenesis in eukaryotes
cicloheximide	ENSG00000231607	DLEU2	Ribosome
cicloheximide	ENSG00000231607	DLEU2	RNA transport
cicloheximide	ENSG00000231607	DLEU2	Cell cycle
cicloheximide	ENSG00000231607	DLEU2	Spliceosome
cicloheximide	ENSG00000231607	DLEU2	DNA replication
cicloheximide	ENSG00000231607	DLEU2	Proteasome
cicloheximide	ENSG00000231607	DLEU2	Epstein-Barr virus infection
cicloheximide	ENSG00000231607	DLEU2	RNA polymerase
cicloheximide	ENSG00000231607	DLEU2	RNA degradation
cicloheximide	ENSG00000231607	DLEU2	Aminoacyl-tRNA biosynthesis
cicloheximide	ENSG00000231607	DLEU2	Pyrimidine metabolism
cicloheximide	ENSG00000231607	DLEU2	Oocyte meiosis
cicloheximide	ENSG00000231607	DLEU2	Purine metabolism
cicloheximide	ENSG00000231607	DLEU2	Progesterone-mediated oocyte maturation
cicloheximide	ENSG00000231607	DLEU2	mRNA surveillance pathway
cicloheximide	ENSG00000231607	DLEU2	Mismatch repair
cicloheximide	ENSG00000231607	DLEU2	Base excision repair
cicloheximide	ENSG00000235106	LINC00094	Focal adhesion
cicloheximide	ENSG00000235106	LINC00094	ECM-receptor interaction
cicloheximide	ENSG00000235106	LINC00094	Regulation of actin cytoskeleton
cicloheximide	ENSG00000235106	LINC00094	Bacterial invasion of epithelial cells
cicloheximide	ENSG00000235106	LINC00094	Arrhythmogenic right ventricular cardiomyopathy (ARVC)
cicloheximide	ENSG00000235106	LINC00094	Hypertrophic cardiomyopathy (HCM)
cicloheximide	ENSG00000235106	LINC00094	Pathogenic Escherichia coli infection
cicloheximide	ENSG00000235106	LINC00094	Shigellosis
cicloheximide	ENSG00000235106	LINC00094	Axon guidance
cicloheximide	ENSG00000235106	LINC00094	Dilated cardiomyopathy
cicloheximide	ENSG00000235106	LINC00094	Leukocyte transendothelial migration
cicloheximide	ENSG00000235106	LINC00094	Tight junction
cicloheximide	ENSG00000235106	LINC00094	Vascular smooth muscle contraction
cicloheximide	ENSG00000242125	SNHG3	Protein processing in endoplasmic reticulum
cicloheximide	ENSG00000242125	SNHG3	Aminoacyl-tRNA biosynthesis
cicloheximide	ENSG00000242125	SNHG3	Cell cycle
cicloheximide	ENSG00000251022	RP11-163O17.1.1	Spliceosome
cicloheximide	ENSG00000259291	RP11-617F23.1.1	Vascular smooth muscle contraction
cicloheximide	ENSG00000259291	RP11-617F23.1.1	Calcium signaling pathway
cicloheximide	ENSG00000259291	RP11-617F23.1.1	Arrhythmogenic right ventricular cardiomyopathy (ARVC)
cicloheximide	ENSG00000259291	RP11-617F23.1.1	Dilated cardiomyopathy
cicloheximide	ENSG00000259291	RP11-617F23.1.1	Hypertrophic cardiomyopathy (HCM)
cicloheximide	ENSG00000259291	RP11-617F23.1.1	Cholinergic synapse
cicloheximide	ENSG00000259291	RP11-617F23.1.1	Focal adhesion
cicloheximide	ENSG00000259291	RP11-617F23.1.1	Axon guidance
cicloheximide	ENSG00000259291	RP11-617F23.1.1	Regulation of actin cytoskeleton
cicloheximide	ENSG00000259291	RP11-617F23.1.1	Circadian entrainment
cicloheximide	ENSG00000259291	RP11-617F23.1.1	Tight junction
cicloheximide	ENSG00000259291	RP11-617F23.1.1	Dopaminergic synapse
cicloheximide	ENSG00000259291	RP11-617F23.1.1	Melanogenesis
cicloheximide	ENSG00000259291	RP11-617F23.1.1	Salivary secretion
cicloheximide	ENSG00000259291	RP11-617F23.1.1	Pancreatic secretion
cicloheximide	ENSG00000259291	RP11-617F23.1.1	Bacterial invasion of epithelial cells
cicloheximide	ENSG00000272599	RP11-152N13.16	Ribosome biogenesis in eukaryotes
cicloheximide	ENSG00000272599	RP11-152N13.16	RNA transport
cicloheximide	ENSG00000272599	RP11-152N13.16	Cell cycle
cicloheximide	ENSG00000272599	RP11-152N13.16	DNA replication
cicloheximide	ENSG00000272599	RP11-152N13.16	Purine metabolism
cicloheximide	ENSG00000272599	RP11-152N13.16	Pyrimidine metabolism
cicloheximide	ENSG00000272599	RP11-152N13.16	Ribosome
cicloheximide	ENSG00000272599	RP11-152N13.16	RNA polymerase
cicloheximide	ENSG00000272599	RP11-152N13.16	Base excision repair
cicloheximide	ENSG00000272599	RP11-152N13.16	Homologous recombination
cicloheximide	ENSG00000272599	RP11-152N13.16	RNA degradation
cicloheximide	ENSG00000272599	RP11-152N13.16	N-Glycan biosynthesis
cicloheximide	ENSG00000272599	RP11-152N13.16	Spliceosome
cicloheximide	ENSG00000272599	RP11-152N13.16	Mismatch repair
cicloheximide	ENSG00000272599	RP11-152N13.16	Protein processing in endoplasmic reticulum
cicloheximide	ENSG00000272599	RP11-152N13.16	Fanconi anemia pathway
cicloheximide	ENSG00000272599	RP11-152N13.16	Nucleotide excision repair
cicloheximide	ENSG00000272599	RP11-152N13.16	mRNA surveillance pathway
cicloheximide	ENSG00000272599	RP11-152N13.16	Viral carcinogenesis
cicloheximide	ENSG00000272599	RP11-152N13.16	Epstein-Barr virus infection
cicloheximide	ENSG00000272599	RP11-152N13.16	Small cell lung cancer
cicloheximide	ENSG00000272599	RP11-152N13.16	Oocyte meiosis
cicloheximide	ENSG00000272599	RP11-152N13.16	p53 signaling pathway
cicloheximide	ENSG00000272599	RP11-152N13.16	Non-homologous end-joining
cicloheximide	ENSG00000272711	RP11-259N19.1	Spliceosome
disulfiram	ENSG00000186594	MIR22HG	RNA transport
disulfiram	ENSG00000186594	MIR22HG	Ribosome biogenesis in eukaryotes
disulfiram	ENSG00000186594	MIR22HG	Purine metabolism
disulfiram	ENSG00000186594	MIR22HG	Cell cycle
disulfiram	ENSG00000186594	MIR22HG	Spliceosome
disulfiram	ENSG00000186594	MIR22HG	Pyrimidine metabolism
disulfiram	ENSG00000186594	MIR22HG	DNA replication
disulfiram	ENSG00000186594	MIR22HG	RNA polymerase
disulfiram	ENSG00000186594	MIR22HG	RNA degradation
disulfiram	ENSG00000186594	MIR22HG	Pentose and glucuronate interconversions
disulfiram	ENSG00000186594	MIR22HG	Epstein-Barr virus infection
disulfiram	ENSG00000186594	MIR22HG	Pentose phosphate pathway
disulfiram	ENSG00000186594	MIR22HG	Natural killer cell mediated cytotoxicity
disulfiram	ENSG00000186594	MIR22HG	Drug metabolism - other enzymes
disulfiram	ENSG00000186594	MIR22HG	Primary immunodeficiency
disulfiram	ENSG00000196756	RP4-564F22.2.1	Cell cycle
disulfiram	ENSG00000196756	RP4-564F22.2.1	Ribosome biogenesis in eukaryotes
disulfiram	ENSG00000196756	RP4-564F22.2.1	RNA transport
disulfiram	ENSG00000196756	RP4-564F22.2.1	Spliceosome
disulfiram	ENSG00000196756	RP4-564F22.2.1	DNA replication
disulfiram	ENSG00000196756	RP4-564F22.2.1	RNA polymerase
disulfiram	ENSG00000196756	RP4-564F22.2.1	RNA degradation
disulfiram	ENSG00000196756	RP4-564F22.2.1	Epstein-Barr virus infection
disulfiram	ENSG00000196756	RP4-564F22.2.1	Oocyte meiosis
disulfiram	ENSG00000196756	RP4-564F22.2.1	Purine metabolism
disulfiram	ENSG00000196756	RP4-564F22.2.1	Pyrimidine metabolism
disulfiram	ENSG00000196756	RP4-564F22.2.1	mRNA surveillance pathway
disulfiram	ENSG00000196756	RP4-564F22.2.1	Proteasome
disulfiram	ENSG00000196756	RP4-564F22.2.1	Mismatch repair
disulfiram	ENSG00000226803	RP11-203B9.4.1	RNA transport
disulfiram	ENSG00000226803	RP11-203B9.4.1	Cell cycle
disulfiram	ENSG00000226803	RP11-203B9.4.1	Basal transcription factors
disulfiram	ENSG00000251022	RP11-163O17.1.1	Spliceosome
fendiline	ENSG00000186594	MIR22HG	RNA transport
fendiline	ENSG00000186594	MIR22HG	Ribosome biogenesis in eukaryotes
fendiline	ENSG00000186594	MIR22HG	Purine metabolism
fendiline	ENSG00000186594	MIR22HG	Cell cycle
fendiline	ENSG00000186594	MIR22HG	Spliceosome
fendiline	ENSG00000186594	MIR22HG	Pyrimidine metabolism
fendiline	ENSG00000186594	MIR22HG	DNA replication
fendiline	ENSG00000186594	MIR22HG	RNA polymerase
fendiline	ENSG00000186594	MIR22HG	RNA degradation
fendiline	ENSG00000186594	MIR22HG	Pentose and glucuronate interconversions
fendiline	ENSG00000186594	MIR22HG	Epstein-Barr virus infection
fendiline	ENSG00000186594	MIR22HG	Pentose phosphate pathway
fendiline	ENSG00000186594	MIR22HG	Natural killer cell mediated cytotoxicity
fendiline	ENSG00000186594	MIR22HG	Drug metabolism - other enzymes
fendiline	ENSG00000186594	MIR22HG	Primary immunodeficiency
fendiline	ENSG00000196756	RP4-564F22.2.1	Cell cycle
fendiline	ENSG00000196756	RP4-564F22.2.1	Ribosome biogenesis in eukaryotes
fendiline	ENSG00000196756	RP4-564F22.2.1	RNA transport
fendiline	ENSG00000196756	RP4-564F22.2.1	Spliceosome
fendiline	ENSG00000196756	RP4-564F22.2.1	DNA replication
fendiline	ENSG00000196756	RP4-564F22.2.1	RNA polymerase
fendiline	ENSG00000196756	RP4-564F22.2.1	RNA degradation
fendiline	ENSG00000196756	RP4-564F22.2.1	Epstein-Barr virus infection
fendiline	ENSG00000196756	RP4-564F22.2.1	Oocyte meiosis
fendiline	ENSG00000196756	RP4-564F22.2.1	Purine metabolism
fendiline	ENSG00000196756	RP4-564F22.2.1	Pyrimidine metabolism
fendiline	ENSG00000196756	RP4-564F22.2.1	mRNA surveillance pathway
fendiline	ENSG00000196756	RP4-564F22.2.1	Proteasome
fendiline	ENSG00000196756	RP4-564F22.2.1	Mismatch repair
fendiline	ENSG00000231607	DLEU2	Ribosome biogenesis in eukaryotes
fendiline	ENSG00000231607	DLEU2	Ribosome
fendiline	ENSG00000231607	DLEU2	RNA transport
fendiline	ENSG00000231607	DLEU2	Cell cycle
fendiline	ENSG00000231607	DLEU2	Spliceosome
fendiline	ENSG00000231607	DLEU2	DNA replication
fendiline	ENSG00000231607	DLEU2	Proteasome
fendiline	ENSG00000231607	DLEU2	Epstein-Barr virus infection
fendiline	ENSG00000231607	DLEU2	RNA polymerase
fendiline	ENSG00000231607	DLEU2	RNA degradation
fendiline	ENSG00000231607	DLEU2	Aminoacyl-tRNA biosynthesis
fendiline	ENSG00000231607	DLEU2	Pyrimidine metabolism
fendiline	ENSG00000231607	DLEU2	Oocyte meiosis
fendiline	ENSG00000231607	DLEU2	Purine metabolism
fendiline	ENSG00000231607	DLEU2	Progesterone-mediated oocyte maturation
fendiline	ENSG00000231607	DLEU2	mRNA surveillance pathway
fendiline	ENSG00000231607	DLEU2	Mismatch repair
fendiline	ENSG00000231607	DLEU2	Base excision repair
fendiline	ENSG00000235106	LINC00094	Focal adhesion
fendiline	ENSG00000235106	LINC00094	ECM-receptor interaction
fendiline	ENSG00000235106	LINC00094	Regulation of actin cytoskeleton
fendiline	ENSG00000235106	LINC00094	Bacterial invasion of epithelial cells
fendiline	ENSG00000235106	LINC00094	Arrhythmogenic right ventricular cardiomyopathy (ARVC)
fendiline	ENSG00000235106	LINC00094	Hypertrophic cardiomyopathy (HCM)
fendiline	ENSG00000235106	LINC00094	Pathogenic Escherichia coli infection
fendiline	ENSG00000235106	LINC00094	Shigellosis
fendiline	ENSG00000235106	LINC00094	Axon guidance
fendiline	ENSG00000235106	LINC00094	Dilated cardiomyopathy
fendiline	ENSG00000235106	LINC00094	Leukocyte transendothelial migration
fendiline	ENSG00000235106	LINC00094	Tight junction
fendiline	ENSG00000235106	LINC00094	Vascular smooth muscle contraction
fendiline	ENSG00000236144	AD000090.2.1	RNA transport
fendiline	ENSG00000236144	AD000090.2.1	Spliceosome
fendiline	ENSG00000236144	AD000090.2.1	Cell cycle
fendiline	ENSG00000236144	AD000090.2.1	Ribosome
fendiline	ENSG00000236144	AD000090.2.1	Ribosome biogenesis in eukaryotes
fendiline	ENSG00000236144	AD000090.2.1	DNA replication
fendiline	ENSG00000236144	AD000090.2.1	Pyrimidine metabolism
fendiline	ENSG00000236144	AD000090.2.1	RNA polymerase
fendiline	ENSG00000236144	AD000090.2.1	Epstein-Barr virus infection
fendiline	ENSG00000236144	AD000090.2.1	Purine metabolism
fendiline	ENSG00000236144	AD000090.2.1	Ubiquitin mediated proteolysis
fendiline	ENSG00000236144	AD000090.2.1	Non-homologous end-joining
fendiline	ENSG00000236144	AD000090.2.1	Base excision repair
fendiline	ENSG00000236144	AD000090.2.1	Nucleotide excision repair
fendiline	ENSG00000236144	AD000090.2.1	mRNA surveillance pathway
fendiline	ENSG00000236144	AD000090.2.1	Homologous recombination
fendiline	ENSG00000236144	AD000090.2.1	Fanconi anemia pathway
fendiline	ENSG00000236144	AD000090.2.1	Mismatch repair
fendiline	ENSG00000251022	RP11-163O17.1.1	Spliceosome
lycorine	ENSG00000186594	MIR22HG	RNA transport
lycorine	ENSG00000186594	MIR22HG	Ribosome biogenesis in eukaryotes
lycorine	ENSG00000186594	MIR22HG	Purine metabolism
lycorine	ENSG00000186594	MIR22HG	Cell cycle
lycorine	ENSG00000186594	MIR22HG	Spliceosome
lycorine	ENSG00000186594	MIR22HG	Pyrimidine metabolism
lycorine	ENSG00000186594	MIR22HG	DNA replication
lycorine	ENSG00000186594	MIR22HG	RNA polymerase
lycorine	ENSG00000186594	MIR22HG	RNA degradation
lycorine	ENSG00000186594	MIR22HG	Pentose and glucuronate interconversions
lycorine	ENSG00000186594	MIR22HG	Epstein-Barr virus infection
lycorine	ENSG00000186594	MIR22HG	Pentose phosphate pathway
lycorine	ENSG00000186594	MIR22HG	Natural killer cell mediated cytotoxicity
lycorine	ENSG00000186594	MIR22HG	Drug metabolism - other enzymes
lycorine	ENSG00000186594	MIR22HG	Primary immunodeficiency
lycorine	ENSG00000196756	RP4-564F22.2.1	Cell cycle
lycorine	ENSG00000196756	RP4-564F22.2.1	Ribosome biogenesis in eukaryotes
lycorine	ENSG00000196756	RP4-564F22.2.1	RNA transport
lycorine	ENSG00000196756	RP4-564F22.2.1	Spliceosome
lycorine	ENSG00000196756	RP4-564F22.2.1	DNA replication
lycorine	ENSG00000196756	RP4-564F22.2.1	RNA polymerase
lycorine	ENSG00000196756	RP4-564F22.2.1	RNA degradation
lycorine	ENSG00000196756	RP4-564F22.2.1	Epstein-Barr virus infection
lycorine	ENSG00000196756	RP4-564F22.2.1	Oocyte meiosis
lycorine	ENSG00000196756	RP4-564F22.2.1	Purine metabolism
lycorine	ENSG00000196756	RP4-564F22.2.1	Pyrimidine metabolism
lycorine	ENSG00000196756	RP4-564F22.2.1	mRNA surveillance pathway
lycorine	ENSG00000196756	RP4-564F22.2.1	Proteasome
lycorine	ENSG00000196756	RP4-564F22.2.1	Mismatch repair
lycorine	ENSG00000224078	SNHG14	Vascular smooth muscle contraction
lycorine	ENSG00000224078	SNHG14	Calcium signaling pathway
lycorine	ENSG00000224078	SNHG14	Circadian entrainment
lycorine	ENSG00000224078	SNHG14	Focal adhesion
lycorine	ENSG00000224078	SNHG14	Salivary secretion
lycorine	ENSG00000224078	SNHG14	Dilated cardiomyopathy
lycorine	ENSG00000224078	SNHG14	Hypertrophic cardiomyopathy (HCM)
lycorine	ENSG00000224078	SNHG14	Cholinergic synapse
lycorine	ENSG00000224078	SNHG14	Cell adhesion molecules (CAMs)
lycorine	ENSG00000224078	SNHG14	Arrhythmogenic right ventricular cardiomyopathy (ARVC)
lycorine	ENSG00000224078	SNHG14	Gap junction
lycorine	ENSG00000224078	SNHG14	Regulation of actin cytoskeleton
lycorine	ENSG00000224078	SNHG14	Bacterial invasion of epithelial cells
lycorine	ENSG00000224078	SNHG14	Serotonergic synapse
lycorine	ENSG00000224078	SNHG14	Dopaminergic synapse
lycorine	ENSG00000224078	SNHG14	Morphine addiction
lycorine	ENSG00000224078	SNHG14	ECM-receptor interaction
lycorine	ENSG00000224078	SNHG14	Pancreatic secretion
lycorine	ENSG00000224078	SNHG14	Tight junction
lycorine	ENSG00000224195	RP11-574K11.5.1	Vascular smooth muscle contraction
lycorine	ENSG00000224195	RP11-574K11.5.1	Calcium signaling pathway
lycorine	ENSG00000224195	RP11-574K11.5.1	Cholinergic synapse
lycorine	ENSG00000224195	RP11-574K11.5.1	Dilated cardiomyopathy
lycorine	ENSG00000224195	RP11-574K11.5.1	Arrhythmogenic right ventricular cardiomyopathy (ARVC)
lycorine	ENSG00000224195	RP11-574K11.5.1	Circadian entrainment
lycorine	ENSG00000224195	RP11-574K11.5.1	Hypertrophic cardiomyopathy (HCM)
lycorine	ENSG00000224195	RP11-574K11.5.1	Salivary secretion
lycorine	ENSG00000224195	RP11-574K11.5.1	Dopaminergic synapse
lycorine	ENSG00000224195	RP11-574K11.5.1	Gastric acid secretion
lycorine	ENSG00000224195	RP11-574K11.5.1	Pancreatic secretion
lycorine	ENSG00000224195	RP11-574K11.5.1	Tight junction
lycorine	ENSG00000224195	RP11-574K11.5.1	Axon guidance
lycorine	ENSG00000224195	RP11-574K11.5.1	Morphine addiction
lycorine	ENSG00000224195	RP11-574K11.5.1	Melanogenesis
lycorine	ENSG00000224195	RP11-574K11.5.1	Long-term potentiation
lycorine	ENSG00000231607	DLEU2	Ribosome biogenesis in eukaryotes
lycorine	ENSG00000231607	DLEU2	Ribosome
lycorine	ENSG00000231607	DLEU2	RNA transport
lycorine	ENSG00000231607	DLEU2	Cell cycle
lycorine	ENSG00000231607	DLEU2	Spliceosome
lycorine	ENSG00000231607	DLEU2	DNA replication
lycorine	ENSG00000231607	DLEU2	Proteasome
lycorine	ENSG00000231607	DLEU2	Epstein-Barr virus infection
lycorine	ENSG00000231607	DLEU2	RNA polymerase
lycorine	ENSG00000231607	DLEU2	RNA degradation
lycorine	ENSG00000231607	DLEU2	Aminoacyl-tRNA biosynthesis
lycorine	ENSG00000231607	DLEU2	Pyrimidine metabolism
lycorine	ENSG00000231607	DLEU2	Oocyte meiosis
lycorine	ENSG00000231607	DLEU2	Purine metabolism
lycorine	ENSG00000231607	DLEU2	Progesterone-mediated oocyte maturation
lycorine	ENSG00000231607	DLEU2	mRNA surveillance pathway
lycorine	ENSG00000231607	DLEU2	Mismatch repair
lycorine	ENSG00000231607	DLEU2	Base excision repair
lycorine	ENSG00000234912	LINC00338	RNA transport
lycorine	ENSG00000234912	LINC00338	Spliceosome
lycorine	ENSG00000235106	LINC00094	Focal adhesion
lycorine	ENSG00000235106	LINC00094	ECM-receptor interaction
lycorine	ENSG00000235106	LINC00094	Regulation of actin cytoskeleton
lycorine	ENSG00000235106	LINC00094	Bacterial invasion of epithelial cells
lycorine	ENSG00000235106	LINC00094	Arrhythmogenic right ventricular cardiomyopathy (ARVC)
lycorine	ENSG00000235106	LINC00094	Hypertrophic cardiomyopathy (HCM)
lycorine	ENSG00000235106	LINC00094	Pathogenic Escherichia coli infection
lycorine	ENSG00000235106	LINC00094	Shigellosis
lycorine	ENSG00000235106	LINC00094	Axon guidance
lycorine	ENSG00000235106	LINC00094	Dilated cardiomyopathy
lycorine	ENSG00000235106	LINC00094	Leukocyte transendothelial migration
lycorine	ENSG00000235106	LINC00094	Tight junction
lycorine	ENSG00000235106	LINC00094	Vascular smooth muscle contraction
lycorine	ENSG00000237248	RP11-118B22.2.1	Complement and coagulation cascades
lycorine	ENSG00000237248	RP11-118B22.2.1	PI3K-Akt signaling pathway
lycorine	ENSG00000237248	RP11-118B22.2.1	Focal adhesion
lycorine	ENSG00000237248	RP11-118B22.2.1	ECM-receptor interaction
lycorine	ENSG00000237248	RP11-118B22.2.1	Leukocyte transendothelial migration
lycorine	ENSG00000237248	RP11-118B22.2.1	Malaria
lycorine	ENSG00000237248	RP11-118B22.2.1	Staphylococcus aureus infection
lycorine	ENSG00000237248	RP11-118B22.2.1	Neuroactive ligand-receptor interaction
lycorine	ENSG00000237248	RP11-118B22.2.1	Pertussis
lycorine	ENSG00000237248	RP11-118B22.2.1	Protein digestion and absorption
lycorine	ENSG00000237248	RP11-118B22.2.1	Calcium signaling pathway
lycorine	ENSG00000237248	RP11-118B22.2.1	Circadian entrainment
lycorine	ENSG00000237248	RP11-118B22.2.1	Cell adhesion molecules (CAMs)
lycorine	ENSG00000237248	RP11-118B22.2.1	Vascular smooth muscle contraction
lycorine	ENSG00000237248	RP11-118B22.2.1	Leishmaniasis
lycorine	ENSG00000237248	RP11-118B22.2.1	Hematopoietic cell lineage
lycorine	ENSG00000237248	RP11-118B22.2.1	Gap junction
lycorine	ENSG00000237248	RP11-118B22.2.1	Transcriptional misregulation in cancer
lycorine	ENSG00000237248	RP11-118B22.2.1	MAPK signaling pathway
lycorine	ENSG00000237248	RP11-118B22.2.1	Cytokine-cytokine receptor interaction
lycorine	ENSG00000237248	RP11-118B22.2.1	Osteoclast differentiation
lycorine	ENSG00000237248	RP11-118B22.2.1	Phagosome
lycorine	ENSG00000237248	RP11-118B22.2.1	Dilated cardiomyopathy
lycorine	ENSG00000237248	RP11-118B22.2.1	HTLV-I infection
lycorine	ENSG00000237248	RP11-118B22.2.1	Tuberculosis
lycorine	ENSG00000237248	RP11-118B22.2.1	Glycosaminoglycan biosynthesis - chondroitin sulfate
lycorine	ENSG00000237248	RP11-118B22.2.1	Axon guidance
lycorine	ENSG00000237248	RP11-118B22.2.1	Long-term depression
lycorine	ENSG00000237248	RP11-118B22.2.1	Amoebiasis
lycorine	ENSG00000237248	RP11-118B22.2.1	Hypertrophic cardiomyopathy (HCM)
lycorine	ENSG00000242125	SNHG3	Protein processing in endoplasmic reticulum
lycorine	ENSG00000242125	SNHG3	Aminoacyl-tRNA biosynthesis
lycorine	ENSG00000242125	SNHG3	Cell cycle
lycorine	ENSG00000251022	RP11-163O17.1.1	Spliceosome
lycorine	ENSG00000259291	RP11-617F23.1.1	Vascular smooth muscle contraction
lycorine	ENSG00000259291	RP11-617F23.1.1	Calcium signaling pathway
lycorine	ENSG00000259291	RP11-617F23.1.1	Arrhythmogenic right ventricular cardiomyopathy (ARVC)
lycorine	ENSG00000259291	RP11-617F23.1.1	Dilated cardiomyopathy
lycorine	ENSG00000259291	RP11-617F23.1.1	Hypertrophic cardiomyopathy (HCM)
lycorine	ENSG00000259291	RP11-617F23.1.1	Cholinergic synapse
lycorine	ENSG00000259291	RP11-617F23.1.1	Focal adhesion
lycorine	ENSG00000259291	RP11-617F23.1.1	Axon guidance
lycorine	ENSG00000259291	RP11-617F23.1.1	Regulation of actin cytoskeleton
lycorine	ENSG00000259291	RP11-617F23.1.1	Circadian entrainment
lycorine	ENSG00000259291	RP11-617F23.1.1	Tight junction
lycorine	ENSG00000259291	RP11-617F23.1.1	Dopaminergic synapse
lycorine	ENSG00000259291	RP11-617F23.1.1	Melanogenesis
lycorine	ENSG00000259291	RP11-617F23.1.1	Salivary secretion
lycorine	ENSG00000259291	RP11-617F23.1.1	Pancreatic secretion
lycorine	ENSG00000259291	RP11-617F23.1.1	Bacterial invasion of epithelial cells
lycorine	ENSG00000272599	RP11-152N13.16	Ribosome biogenesis in eukaryotes
lycorine	ENSG00000272599	RP11-152N13.16	RNA transport
lycorine	ENSG00000272599	RP11-152N13.16	Cell cycle
lycorine	ENSG00000272599	RP11-152N13.16	DNA replication
lycorine	ENSG00000272599	RP11-152N13.16	Purine metabolism
lycorine	ENSG00000272599	RP11-152N13.16	Pyrimidine metabolism
lycorine	ENSG00000272599	RP11-152N13.16	Ribosome
lycorine	ENSG00000272599	RP11-152N13.16	RNA polymerase
lycorine	ENSG00000272599	RP11-152N13.16	Base excision repair
lycorine	ENSG00000272599	RP11-152N13.16	Homologous recombination
lycorine	ENSG00000272599	RP11-152N13.16	RNA degradation
lycorine	ENSG00000272599	RP11-152N13.16	N-Glycan biosynthesis
lycorine	ENSG00000272599	RP11-152N13.16	Spliceosome
lycorine	ENSG00000272599	RP11-152N13.16	Mismatch repair
lycorine	ENSG00000272599	RP11-152N13.16	Protein processing in endoplasmic reticulum
lycorine	ENSG00000272599	RP11-152N13.16	Fanconi anemia pathway
lycorine	ENSG00000272599	RP11-152N13.16	Nucleotide excision repair
lycorine	ENSG00000272599	RP11-152N13.16	mRNA surveillance pathway
lycorine	ENSG00000272599	RP11-152N13.16	Viral carcinogenesis
lycorine	ENSG00000272599	RP11-152N13.16	Epstein-Barr virus infection
lycorine	ENSG00000272599	RP11-152N13.16	Small cell lung cancer
lycorine	ENSG00000272599	RP11-152N13.16	Oocyte meiosis
lycorine	ENSG00000272599	RP11-152N13.16	p53 signaling pathway
lycorine	ENSG00000272599	RP11-152N13.16	Non-homologous end-joining
lycorine	ENSG00000272711	RP11-259N19.1	Spliceosome
puromycin	ENSG00000196756	RP4-564F22.2.1	Cell cycle
puromycin	ENSG00000196756	RP4-564F22.2.1	Ribosome biogenesis in eukaryotes
puromycin	ENSG00000196756	RP4-564F22.2.1	RNA transport
puromycin	ENSG00000196756	RP4-564F22.2.1	Spliceosome
puromycin	ENSG00000196756	RP4-564F22.2.1	DNA replication
puromycin	ENSG00000196756	RP4-564F22.2.1	RNA polymerase
puromycin	ENSG00000196756	RP4-564F22.2.1	RNA degradation
puromycin	ENSG00000196756	RP4-564F22.2.1	Epstein-Barr virus infection
puromycin	ENSG00000196756	RP4-564F22.2.1	Oocyte meiosis
puromycin	ENSG00000196756	RP4-564F22.2.1	Purine metabolism
puromycin	ENSG00000196756	RP4-564F22.2.1	Pyrimidine metabolism
puromycin	ENSG00000196756	RP4-564F22.2.1	mRNA surveillance pathway
puromycin	ENSG00000196756	RP4-564F22.2.1	Proteasome
puromycin	ENSG00000196756	RP4-564F22.2.1	Mismatch repair
puromycin	ENSG00000204623	ZNRD1-AS1	Alcoholism
puromycin	ENSG00000204623	ZNRD1-AS1	Systemic lupus erythematosus
puromycin	ENSG00000224195	RP11-574K11.5.1	Vascular smooth muscle contraction
puromycin	ENSG00000224195	RP11-574K11.5.1	Calcium signaling pathway
puromycin	ENSG00000224195	RP11-574K11.5.1	Cholinergic synapse
puromycin	ENSG00000224195	RP11-574K11.5.1	Dilated cardiomyopathy
puromycin	ENSG00000224195	RP11-574K11.5.1	Arrhythmogenic right ventricular cardiomyopathy (ARVC)
puromycin	ENSG00000224195	RP11-574K11.5.1	Circadian entrainment
puromycin	ENSG00000224195	RP11-574K11.5.1	Hypertrophic cardiomyopathy (HCM)
puromycin	ENSG00000224195	RP11-574K11.5.1	Salivary secretion
puromycin	ENSG00000224195	RP11-574K11.5.1	Dopaminergic synapse
puromycin	ENSG00000224195	RP11-574K11.5.1	Gastric acid secretion
puromycin	ENSG00000224195	RP11-574K11.5.1	Pancreatic secretion
puromycin	ENSG00000224195	RP11-574K11.5.1	Tight junction
puromycin	ENSG00000224195	RP11-574K11.5.1	Axon guidance
puromycin	ENSG00000224195	RP11-574K11.5.1	Morphine addiction
puromycin	ENSG00000224195	RP11-574K11.5.1	Melanogenesis
puromycin	ENSG00000224195	RP11-574K11.5.1	Long-term potentiation
puromycin	ENSG00000226803	RP11-203B9.4.1	RNA transport
puromycin	ENSG00000226803	RP11-203B9.4.1	Cell cycle
puromycin	ENSG00000226803	RP11-203B9.4.1	Basal transcription factors
puromycin	ENSG00000228315	GUSBP11	Ribosome
puromycin	ENSG00000228315	GUSBP11	Pentose phosphate pathway
puromycin	ENSG00000231607	DLEU2	Ribosome biogenesis in eukaryotes
puromycin	ENSG00000231607	DLEU2	Ribosome
puromycin	ENSG00000231607	DLEU2	RNA transport
puromycin	ENSG00000231607	DLEU2	Cell cycle
puromycin	ENSG00000231607	DLEU2	Spliceosome
puromycin	ENSG00000231607	DLEU2	DNA replication
puromycin	ENSG00000231607	DLEU2	Proteasome
puromycin	ENSG00000231607	DLEU2	Epstein-Barr virus infection
puromycin	ENSG00000231607	DLEU2	RNA polymerase
puromycin	ENSG00000231607	DLEU2	RNA degradation
puromycin	ENSG00000231607	DLEU2	Aminoacyl-tRNA biosynthesis
puromycin	ENSG00000231607	DLEU2	Pyrimidine metabolism
puromycin	ENSG00000231607	DLEU2	Oocyte meiosis
puromycin	ENSG00000231607	DLEU2	Purine metabolism
puromycin	ENSG00000231607	DLEU2	Progesterone-mediated oocyte maturation
puromycin	ENSG00000231607	DLEU2	mRNA surveillance pathway
puromycin	ENSG00000231607	DLEU2	Mismatch repair
puromycin	ENSG00000231607	DLEU2	Base excision repair
puromycin	ENSG00000234912	LINC00338	RNA transport
puromycin	ENSG00000234912	LINC00338	Spliceosome
puromycin	ENSG00000235106	LINC00094	Focal adhesion
puromycin	ENSG00000235106	LINC00094	ECM-receptor interaction
puromycin	ENSG00000235106	LINC00094	Regulation of actin cytoskeleton
puromycin	ENSG00000235106	LINC00094	Bacterial invasion of epithelial cells
puromycin	ENSG00000235106	LINC00094	Arrhythmogenic right ventricular cardiomyopathy (ARVC)
puromycin	ENSG00000235106	LINC00094	Hypertrophic cardiomyopathy (HCM)
puromycin	ENSG00000235106	LINC00094	Pathogenic Escherichia coli infection
puromycin	ENSG00000235106	LINC00094	Shigellosis
puromycin	ENSG00000235106	LINC00094	Axon guidance
puromycin	ENSG00000235106	LINC00094	Dilated cardiomyopathy
puromycin	ENSG00000235106	LINC00094	Leukocyte transendothelial migration
puromycin	ENSG00000235106	LINC00094	Tight junction
puromycin	ENSG00000235106	LINC00094	Vascular smooth muscle contraction
puromycin	ENSG00000236144	AD000090.2.1	RNA transport
puromycin	ENSG00000236144	AD000090.2.1	Spliceosome
puromycin	ENSG00000236144	AD000090.2.1	Cell cycle
puromycin	ENSG00000236144	AD000090.2.1	Ribosome
puromycin	ENSG00000236144	AD000090.2.1	Ribosome biogenesis in eukaryotes
puromycin	ENSG00000236144	AD000090.2.1	DNA replication
puromycin	ENSG00000236144	AD000090.2.1	Pyrimidine metabolism
puromycin	ENSG00000236144	AD000090.2.1	RNA polymerase
puromycin	ENSG00000236144	AD000090.2.1	Epstein-Barr virus infection
puromycin	ENSG00000236144	AD000090.2.1	Purine metabolism
puromycin	ENSG00000236144	AD000090.2.1	Ubiquitin mediated proteolysis
puromycin	ENSG00000236144	AD000090.2.1	Non-homologous end-joining
puromycin	ENSG00000236144	AD000090.2.1	Base excision repair
puromycin	ENSG00000236144	AD000090.2.1	Nucleotide excision repair
puromycin	ENSG00000236144	AD000090.2.1	mRNA surveillance pathway
puromycin	ENSG00000236144	AD000090.2.1	Homologous recombination
puromycin	ENSG00000236144	AD000090.2.1	Fanconi anemia pathway
puromycin	ENSG00000236144	AD000090.2.1	Mismatch repair
puromycin	ENSG00000242125	SNHG3	Protein processing in endoplasmic reticulum
puromycin	ENSG00000242125	SNHG3	Aminoacyl-tRNA biosynthesis
puromycin	ENSG00000242125	SNHG3	Cell cycle
puromycin	ENSG00000251022	RP11-163O17.1.1	Spliceosome
puromycin	ENSG00000259976	RP11-553L6.5.1	Vascular smooth muscle contraction
puromycin	ENSG00000259976	RP11-553L6.5.1	Arrhythmogenic right ventricular cardiomyopathy (ARVC)
puromycin	ENSG00000259976	RP11-553L6.5.1	Dilated cardiomyopathy
puromycin	ENSG00000259976	RP11-553L6.5.1	Calcium signaling pathway
puromycin	ENSG00000259976	RP11-553L6.5.1	Focal adhesion
puromycin	ENSG00000259976	RP11-553L6.5.1	Hypertrophic cardiomyopathy (HCM)
puromycin	ENSG00000259976	RP11-553L6.5.1	Circadian entrainment
puromycin	ENSG00000259976	RP11-553L6.5.1	Cell adhesion molecules (CAMs)
puromycin	ENSG00000259976	RP11-553L6.5.1	ECM-receptor interaction
puromycin	ENSG00000259976	RP11-553L6.5.1	Tight junction
puromycin	ENSG00000259976	RP11-553L6.5.1	Salivary secretion
puromycin	ENSG00000259976	RP11-553L6.5.1	Phagosome
puromycin	ENSG00000259976	RP11-553L6.5.1	Regulation of actin cytoskeleton
puromycin	ENSG00000259976	RP11-553L6.5.1	Gap junction
puromycin	ENSG00000259976	RP11-553L6.5.1	Dopaminergic synapse
puromycin	ENSG00000259976	RP11-553L6.5.1	Retrograde endocannabinoid signaling
puromycin	ENSG00000259976	RP11-553L6.5.1	Bacterial invasion of epithelial cells
puromycin	ENSG00000259976	RP11-553L6.5.1	Morphine addiction
puromycin	ENSG00000259976	RP11-553L6.5.1	Cholinergic synapse
puromycin	ENSG00000259976	RP11-553L6.5.1	Axon guidance
puromycin	ENSG00000259976	RP11-553L6.5.1	Adherens junction
puromycin	ENSG00000259976	RP11-553L6.5.1	Serotonergic synapse
puromycin	ENSG00000259976	RP11-553L6.5.1	MAPK signaling pathway
puromycin	ENSG00000259976	RP11-553L6.5.1	Cardiac muscle contraction
puromycin	ENSG00000263753	LINC00667	Vibrio cholerae infection
puromycin	ENSG00000263753	LINC00667	Calcium signaling pathway
puromycin	ENSG00000263753	LINC00667	Protein export
puromycin	ENSG00000272599	RP11-152N13.16	Ribosome biogenesis in eukaryotes
puromycin	ENSG00000272599	RP11-152N13.16	RNA transport
puromycin	ENSG00000272599	RP11-152N13.16	Cell cycle
puromycin	ENSG00000272599	RP11-152N13.16	DNA replication
puromycin	ENSG00000272599	RP11-152N13.16	Purine metabolism
puromycin	ENSG00000272599	RP11-152N13.16	Pyrimidine metabolism
puromycin	ENSG00000272599	RP11-152N13.16	Ribosome
puromycin	ENSG00000272599	RP11-152N13.16	RNA polymerase
puromycin	ENSG00000272599	RP11-152N13.16	Base excision repair
puromycin	ENSG00000272599	RP11-152N13.16	Homologous recombination
puromycin	ENSG00000272599	RP11-152N13.16	RNA degradation
puromycin	ENSG00000272599	RP11-152N13.16	N-Glycan biosynthesis
puromycin	ENSG00000272599	RP11-152N13.16	Spliceosome
puromycin	ENSG00000272599	RP11-152N13.16	Mismatch repair
puromycin	ENSG00000272599	RP11-152N13.16	Protein processing in endoplasmic reticulum
puromycin	ENSG00000272599	RP11-152N13.16	Fanconi anemia pathway
puromycin	ENSG00000272599	RP11-152N13.16	Nucleotide excision repair
puromycin	ENSG00000272599	RP11-152N13.16	mRNA surveillance pathway
puromycin	ENSG00000272599	RP11-152N13.16	Viral carcinogenesis
puromycin	ENSG00000272599	RP11-152N13.16	Epstein-Barr virus infection
puromycin	ENSG00000272599	RP11-152N13.16	Small cell lung cancer
puromycin	ENSG00000272599	RP11-152N13.16	Oocyte meiosis
puromycin	ENSG00000272599	RP11-152N13.16	p53 signaling pathway
puromycin	ENSG00000272599	RP11-152N13.16	Non-homologous end-joining
puromycin	ENSG00000272711	RP11-259N19.1	Spliceosome
sirolimus	ENSG00000167117	LINC00483	Fatty acid metabolism
sirolimus	ENSG00000167117	LINC00483	Peroxisome
sirolimus	ENSG00000167117	LINC00483	Chemical carcinogenesis
sirolimus	ENSG00000167117	LINC00483	Pentose and glucuronate interconversions
sirolimus	ENSG00000167117	LINC00483	Drug metabolism - cytochrome P450
sirolimus	ENSG00000167117	LINC00483	Valine, leucine and isoleucine degradation
sirolimus	ENSG00000167117	LINC00483	Drug metabolism - other enzymes
sirolimus	ENSG00000167117	LINC00483	Butanoate metabolism
sirolimus	ENSG00000167117	LINC00483	Citrate cycle (TCA cycle)
sirolimus	ENSG00000167117	LINC00483	Synthesis and degradation of ketone bodies
sirolimus	ENSG00000167117	LINC00483	Protein digestion and absorption
sirolimus	ENSG00000167117	LINC00483	PPAR signaling pathway
sirolimus	ENSG00000186594	MIR22HG	RNA transport
sirolimus	ENSG00000186594	MIR22HG	Ribosome biogenesis in eukaryotes
sirolimus	ENSG00000186594	MIR22HG	Purine metabolism
sirolimus	ENSG00000186594	MIR22HG	Cell cycle
sirolimus	ENSG00000186594	MIR22HG	Spliceosome
sirolimus	ENSG00000186594	MIR22HG	Pyrimidine metabolism
sirolimus	ENSG00000186594	MIR22HG	DNA replication
sirolimus	ENSG00000186594	MIR22HG	RNA polymerase
sirolimus	ENSG00000186594	MIR22HG	RNA degradation
sirolimus	ENSG00000186594	MIR22HG	Pentose and glucuronate interconversions
sirolimus	ENSG00000186594	MIR22HG	Epstein-Barr virus infection
sirolimus	ENSG00000186594	MIR22HG	Pentose phosphate pathway
sirolimus	ENSG00000186594	MIR22HG	Natural killer cell mediated cytotoxicity
sirolimus	ENSG00000186594	MIR22HG	Drug metabolism - other enzymes
sirolimus	ENSG00000186594	MIR22HG	Primary immunodeficiency
sirolimus	ENSG00000196756	RP4-564F22.2.1	Cell cycle
sirolimus	ENSG00000196756	RP4-564F22.2.1	Ribosome biogenesis in eukaryotes
sirolimus	ENSG00000196756	RP4-564F22.2.1	RNA transport
sirolimus	ENSG00000196756	RP4-564F22.2.1	Spliceosome
sirolimus	ENSG00000196756	RP4-564F22.2.1	DNA replication
sirolimus	ENSG00000196756	RP4-564F22.2.1	RNA polymerase
sirolimus	ENSG00000196756	RP4-564F22.2.1	RNA degradation
sirolimus	ENSG00000196756	RP4-564F22.2.1	Epstein-Barr virus infection
sirolimus	ENSG00000196756	RP4-564F22.2.1	Oocyte meiosis
sirolimus	ENSG00000196756	RP4-564F22.2.1	Purine metabolism
sirolimus	ENSG00000196756	RP4-564F22.2.1	Pyrimidine metabolism
sirolimus	ENSG00000196756	RP4-564F22.2.1	mRNA surveillance pathway
sirolimus	ENSG00000196756	RP4-564F22.2.1	Proteasome
sirolimus	ENSG00000196756	RP4-564F22.2.1	Mismatch repair
sirolimus	ENSG00000204623	ZNRD1-AS1	Alcoholism
sirolimus	ENSG00000204623	ZNRD1-AS1	Systemic lupus erythematosus
sirolimus	ENSG00000226803	RP11-203B9.4.1	RNA transport
sirolimus	ENSG00000226803	RP11-203B9.4.1	Cell cycle
sirolimus	ENSG00000226803	RP11-203B9.4.1	Basal transcription factors
sirolimus	ENSG00000228463	AP006222.2.1	Alcoholism
sirolimus	ENSG00000228463	AP006222.2.1	Viral carcinogenesis
sirolimus	ENSG00000228463	AP006222.2.1	Systemic lupus erythematosus
sirolimus	ENSG00000228463	AP006222.2.1	Transcriptional misregulation in cancer
sirolimus	ENSG00000235106	LINC00094	Focal adhesion
sirolimus	ENSG00000235106	LINC00094	ECM-receptor interaction
sirolimus	ENSG00000235106	LINC00094	Regulation of actin cytoskeleton
sirolimus	ENSG00000235106	LINC00094	Bacterial invasion of epithelial cells
sirolimus	ENSG00000235106	LINC00094	Arrhythmogenic right ventricular cardiomyopathy (ARVC)
sirolimus	ENSG00000235106	LINC00094	Hypertrophic cardiomyopathy (HCM)
sirolimus	ENSG00000235106	LINC00094	Pathogenic Escherichia coli infection
sirolimus	ENSG00000235106	LINC00094	Shigellosis
sirolimus	ENSG00000235106	LINC00094	Axon guidance
sirolimus	ENSG00000235106	LINC00094	Dilated cardiomyopathy
sirolimus	ENSG00000235106	LINC00094	Leukocyte transendothelial migration
sirolimus	ENSG00000235106	LINC00094	Tight junction
sirolimus	ENSG00000235106	LINC00094	Vascular smooth muscle contraction
sirolimus	ENSG00000237248	RP11-118B22.2.1	Complement and coagulation cascades
sirolimus	ENSG00000237248	RP11-118B22.2.1	PI3K-Akt signaling pathway
sirolimus	ENSG00000237248	RP11-118B22.2.1	Focal adhesion
sirolimus	ENSG00000237248	RP11-118B22.2.1	ECM-receptor interaction
sirolimus	ENSG00000237248	RP11-118B22.2.1	Leukocyte transendothelial migration
sirolimus	ENSG00000237248	RP11-118B22.2.1	Malaria
sirolimus	ENSG00000237248	RP11-118B22.2.1	Staphylococcus aureus infection
sirolimus	ENSG00000237248	RP11-118B22.2.1	Neuroactive ligand-receptor interaction
sirolimus	ENSG00000237248	RP11-118B22.2.1	Pertussis
sirolimus	ENSG00000237248	RP11-118B22.2.1	Protein digestion and absorption
sirolimus	ENSG00000237248	RP11-118B22.2.1	Calcium signaling pathway
sirolimus	ENSG00000237248	RP11-118B22.2.1	Circadian entrainment
sirolimus	ENSG00000237248	RP11-118B22.2.1	Cell adhesion molecules (CAMs)
sirolimus	ENSG00000237248	RP11-118B22.2.1	Vascular smooth muscle contraction
sirolimus	ENSG00000237248	RP11-118B22.2.1	Leishmaniasis
sirolimus	ENSG00000237248	RP11-118B22.2.1	Hematopoietic cell lineage
sirolimus	ENSG00000237248	RP11-118B22.2.1	Gap junction
sirolimus	ENSG00000237248	RP11-118B22.2.1	Transcriptional misregulation in cancer
sirolimus	ENSG00000237248	RP11-118B22.2.1	MAPK signaling pathway
sirolimus	ENSG00000237248	RP11-118B22.2.1	Cytokine-cytokine receptor interaction
sirolimus	ENSG00000237248	RP11-118B22.2.1	Osteoclast differentiation
sirolimus	ENSG00000237248	RP11-118B22.2.1	Phagosome
sirolimus	ENSG00000237248	RP11-118B22.2.1	Dilated cardiomyopathy
sirolimus	ENSG00000237248	RP11-118B22.2.1	HTLV-I infection
sirolimus	ENSG00000237248	RP11-118B22.2.1	Tuberculosis
sirolimus	ENSG00000237248	RP11-118B22.2.1	Glycosaminoglycan biosynthesis - chondroitin sulfate
sirolimus	ENSG00000237248	RP11-118B22.2.1	Axon guidance
sirolimus	ENSG00000237248	RP11-118B22.2.1	Long-term depression
sirolimus	ENSG00000237248	RP11-118B22.2.1	Amoebiasis
sirolimus	ENSG00000237248	RP11-118B22.2.1	Hypertrophic cardiomyopathy (HCM)
sirolimus	ENSG00000242125	SNHG3	Protein processing in endoplasmic reticulum
sirolimus	ENSG00000242125	SNHG3	Aminoacyl-tRNA biosynthesis
sirolimus	ENSG00000242125	SNHG3	Cell cycle
sirolimus	ENSG00000259417	RP11-2E17.1.1	Retrograde endocannabinoid signaling
sirolimus	ENSG00000259417	RP11-2E17.1.1	Dopaminergic synapse
sirolimus	ENSG00000259976	RP11-553L6.5.1	Vascular smooth muscle contraction
sirolimus	ENSG00000259976	RP11-553L6.5.1	Arrhythmogenic right ventricular cardiomyopathy (ARVC)
sirolimus	ENSG00000259976	RP11-553L6.5.1	Dilated cardiomyopathy
sirolimus	ENSG00000259976	RP11-553L6.5.1	Calcium signaling pathway
sirolimus	ENSG00000259976	RP11-553L6.5.1	Focal adhesion
sirolimus	ENSG00000259976	RP11-553L6.5.1	Hypertrophic cardiomyopathy (HCM)
sirolimus	ENSG00000259976	RP11-553L6.5.1	Circadian entrainment
sirolimus	ENSG00000259976	RP11-553L6.5.1	Cell adhesion molecules (CAMs)
sirolimus	ENSG00000259976	RP11-553L6.5.1	ECM-receptor interaction
sirolimus	ENSG00000259976	RP11-553L6.5.1	Tight junction
sirolimus	ENSG00000259976	RP11-553L6.5.1	Salivary secretion
sirolimus	ENSG00000259976	RP11-553L6.5.1	Phagosome
sirolimus	ENSG00000259976	RP11-553L6.5.1	Regulation of actin cytoskeleton
sirolimus	ENSG00000259976	RP11-553L6.5.1	Gap junction
sirolimus	ENSG00000259976	RP11-553L6.5.1	Dopaminergic synapse
sirolimus	ENSG00000259976	RP11-553L6.5.1	Retrograde endocannabinoid signaling
sirolimus	ENSG00000259976	RP11-553L6.5.1	Bacterial invasion of epithelial cells
sirolimus	ENSG00000259976	RP11-553L6.5.1	Morphine addiction
sirolimus	ENSG00000259976	RP11-553L6.5.1	Cholinergic synapse
sirolimus	ENSG00000259976	RP11-553L6.5.1	Axon guidance
sirolimus	ENSG00000259976	RP11-553L6.5.1	Adherens junction
sirolimus	ENSG00000259976	RP11-553L6.5.1	Serotonergic synapse
sirolimus	ENSG00000259976	RP11-553L6.5.1	MAPK signaling pathway
sirolimus	ENSG00000259976	RP11-553L6.5.1	Cardiac muscle contraction
sirolimus	ENSG00000260400	RP11-119F7.5.1	Vascular smooth muscle contraction
sirolimus	ENSG00000260400	RP11-119F7.5.1	Calcium signaling pathway
sirolimus	ENSG00000260400	RP11-119F7.5.1	Salivary secretion
sirolimus	ENSG00000260400	RP11-119F7.5.1	Pancreatic secretion
sirolimus	ENSG00000260400	RP11-119F7.5.1	Cholinergic synapse
sirolimus	ENSG00000263753	LINC00667	Vibrio cholerae infection
sirolimus	ENSG00000263753	LINC00667	Calcium signaling pathway
sirolimus	ENSG00000263753	LINC00667	Protein export
sirolimus	ENSG00000272599	RP11-152N13.16	Ribosome biogenesis in eukaryotes
sirolimus	ENSG00000272599	RP11-152N13.16	RNA transport
sirolimus	ENSG00000272599	RP11-152N13.16	Cell cycle
sirolimus	ENSG00000272599	RP11-152N13.16	DNA replication
sirolimus	ENSG00000272599	RP11-152N13.16	Purine metabolism
sirolimus	ENSG00000272599	RP11-152N13.16	Pyrimidine metabolism
sirolimus	ENSG00000272599	RP11-152N13.16	Ribosome
sirolimus	ENSG00000272599	RP11-152N13.16	RNA polymerase
sirolimus	ENSG00000272599	RP11-152N13.16	Base excision repair
sirolimus	ENSG00000272599	RP11-152N13.16	Homologous recombination
sirolimus	ENSG00000272599	RP11-152N13.16	RNA degradation
sirolimus	ENSG00000272599	RP11-152N13.16	N-Glycan biosynthesis
sirolimus	ENSG00000272599	RP11-152N13.16	Spliceosome
sirolimus	ENSG00000272599	RP11-152N13.16	Mismatch repair
sirolimus	ENSG00000272599	RP11-152N13.16	Protein processing in endoplasmic reticulum
sirolimus	ENSG00000272599	RP11-152N13.16	Fanconi anemia pathway
sirolimus	ENSG00000272599	RP11-152N13.16	Nucleotide excision repair
sirolimus	ENSG00000272599	RP11-152N13.16	mRNA surveillance pathway
sirolimus	ENSG00000272599	RP11-152N13.16	Viral carcinogenesis
sirolimus	ENSG00000272599	RP11-152N13.16	Epstein-Barr virus infection
sirolimus	ENSG00000272599	RP11-152N13.16	Small cell lung cancer
sirolimus	ENSG00000272599	RP11-152N13.16	Oocyte meiosis
sirolimus	ENSG00000272599	RP11-152N13.16	p53 signaling pathway
sirolimus	ENSG00000272599	RP11-152N13.16	Non-homologous end-joining
sirolimus	ENSG00000272711	RP11-259N19.1	Spliceosome
