# Supplementary material for: The LncRNA Connectivity Map: Using LncRNA Signatures to Connect Small Molecules, LncRNAs, and Diseases
Source: Sci Rep. 2017 Jul 27;7:6655. doi: 10.1038/s41598-017-06897-3 (PMC5532316; doi:10.1038/s41598-017-06897-3)
Supplement: Supplementary file 5 — SI dataset 4 [file 41598_2017_6897_MOESM5_ESM.xls]

## Sheet: Sheet1
LncRNA
ENSG00000104691
ENSG00000228315
ENSG00000228343
ENSG00000228350
ENSG00000229589
ENSG00000232710
ENSG00000235072
ENSG00000256185
ENSG00000259322
ENSG00000267161
ENSG00000272216
ENSG00000196756
ENSG00000204623
ENSG00000230606
ENSG00000232931
ENSG00000238261
ENSG00000241295
ENSG00000241954
ENSG00000242125
ENSG00000253230
ENSG00000254429
ENSG00000258442
ENSG00000260336
ENSG00000261087
ENSG00000263050
ENSG00000272201
ENSG00000272299
ENSG00000272599
ENSG00000272711
ENSG00000225946
ENSG00000226803
ENSG00000227719
ENSG00000236144
ENSG00000255318
ENSG00000261519
ENSG00000118412
ENSG00000164621
ENSG00000176728
ENSG00000177853
ENSG00000186594
ENSG00000186842
ENSG00000206337
ENSG00000215424
ENSG00000224195
ENSG00000225733
ENSG00000230223
ENSG00000231607
ENSG00000234912
ENSG00000235865
ENSG00000248161
ENSG00000249717
ENSG00000251022
ENSG00000259758
ENSG00000260023
ENSG00000266897
ENSG00000273311
ENSG00000125804
ENSG00000136315
ENSG00000254389
ENSG00000012171
ENSG00000167117
ENSG00000175164
ENSG00000179935
ENSG00000186526
ENSG00000188070
ENSG00000196696
ENSG00000215908
ENSG00000218510
ENSG00000227403
ENSG00000235733
ENSG00000235947
ENSG00000236268
ENSG00000237517
ENSG00000237941
ENSG00000241881
ENSG00000249532
ENSG00000249604
ENSG00000255224
ENSG00000260804
ENSG00000263072
ENSG00000263753
ENSG00000269131
ENSG00000269653
ENSG00000272579
ENSG00000006062
ENSG00000215765
ENSG00000224063
ENSG00000228463
ENSG00000233237
ENSG00000240291
ENSG00000263198
ENSG00000270589
ENSG00000049319
ENSG00000088970
ENSG00000126005
ENSG00000144596
ENSG00000182165
ENSG00000204054
ENSG00000214922
ENSG00000224945
ENSG00000229645
ENSG00000232656
ENSG00000233718
ENSG00000234608
ENSG00000234616
ENSG00000235106
ENSG00000235453
ENSG00000236772
ENSG00000237438
ENSG00000246263
ENSG00000246777
ENSG00000248175
ENSG00000249267
ENSG00000253352
ENSG00000253701
ENSG00000255242
ENSG00000255443
ENSG00000259417
ENSG00000260735
ENSG00000260917
ENSG00000261460
ENSG00000261478
ENSG00000262179
ENSG00000267296
ENSG00000267670
ENSG00000269318
ENSG00000175873
ENSG00000182873
ENSG00000225092
ENSG00000226334
ENSG00000236234
ENSG00000237697
ENSG00000242086
ENSG00000245532
ENSG00000249859
ENSG00000253116
ENSG00000259644
ENSG00000260396
ENSG00000261613
ENSG00000265678
ENSG00000204625
ENSG00000235280
ENSG00000257303
ENSG00000130600
ENSG00000262420
ENSG00000261097
ENSG00000104725
ENSG00000183242
ENSG00000223380
ENSG00000224078
ENSG00000234350
ENSG00000237248
ENSG00000269609
ENSG00000232274
ENSG00000269614
ENSG00000099869
ENSG00000131007
ENSG00000242687
ENSG00000237250
ENSG00000236901
ENSG00000259539
ENSG00000265242
ENSG00000265479
ENSG00000233791
ENSG00000197210
ENSG00000232860
ENSG00000235725
ENSG00000237775
ENSG00000258517
ENSG00000259291
ENSG00000260588
ENSG00000225465
ENSG00000249790
ENSG00000254488
ENSG00000132832
ENSG00000266171
ENSG00000270742
ENSG00000197670
ENSG00000260743
ENSG00000152931
ENSG00000176075
ENSG00000235994
ENSG00000259073
ENSG00000260532
ENSG00000270074
ENSG00000266830
ENSG00000241345
ENSG00000031544
ENSG00000213994
ENSG00000229582
ENSG00000231160
ENSG00000249673
ENSG00000259976
ENSG00000260619
ENSG00000267934
ENSG00000225930
ENSG00000214548
ENSG00000269176
ENSG00000260400
ENSG00000228389
ENSG00000260339
ENSG00000264727
ENSG00000267163
ENSG00000225670
ENSG00000231690
ENSG00000266968
ENSG00000204148
ENSG00000261496
ENSG00000251023
ENSG00000005206
ENSG00000188338
ENSG00000237125
ENSG00000273487
ENSG00000157152
ENSG00000251632
ENSG00000259577
ENSG00000263214
ENSG00000198221
ENSG00000261071
ENSG00000267659
ENSG00000261646
ENSG00000110347
ENSG00000266904
ENSG00000231074
ENSG00000273032
ENSG00000182109
ENSG00000215117
ENSG00000232416
ENSG00000259849
ENSG00000233864
ENSG00000236256
ENSG00000198106
ENSG00000257310
ENSG00000187621
ENSG00000235824
ENSG00000246863
ENSG00000229921
