# Supplementary material for: The LncRNA Connectivity Map: Using LncRNA Signatures to Connect Small Molecules, LncRNAs, and Diseases
Source: Sci Rep. 2017 Jul 27;7:6655. doi: 10.1038/s41598-017-06897-3 (PMC5532316; doi:10.1038/s41598-017-06897-3)
Supplement: Supplementary file 6 — SI dataset 5 [file 41598_2017_6897_MOESM6_ESM.xls]

## Sheet: SI Table S2
Drug name	ATC code	drug-affected lncRNAs1	number of drug-affected lncRNAs
metformin	A	ENSG00000125804;ENSG00000164621;ENSG00000232710;ENSG00000272216;ENSG00000237438;ENSG00000241954;ENSG00000258442;ENSG00000267161;ENSG00000225946;ENSG00000228350;ENSG00000231690;ENSG00000204623;ENSG00000228343;ENSG00000237248;ENSG00000261087;ENSG00000224195;ENSG00000256185;ENSG00000260396;ENSG00000235072;ENSG00000263072	20
valproic acid	N	ENSG00000235106;ENSG00000272579;ENSG00000088970;ENSG00000164621;ENSG00000231607;ENSG00000240291;ENSG00000245532;ENSG00000248161;ENSG00000251022;ENSG00000255318;ENSG00000272216;ENSG00000104691;ENSG00000177853;ENSG00000225092;ENSG00000229645;ENSG00000235072;ENSG00000227719;ENSG00000263198;ENSG00000188070;ENSG00000196756;ENSG00000242125;ENSG00000253230;ENSG00000225946;ENSG00000167117;ENSG00000186594…	85
mesalazine	A	ENSG00000049319;ENSG00000099869;ENSG00000125804;ENSG00000175873;ENSG00000179935;ENSG00000186594;ENSG00000186842;ENSG00000232710;ENSG00000236772;ENSG00000237941;ENSG00000241954;ENSG00000254488;ENSG00000261478;ENSG00000266897;ENSG00000267161;ENSG00000269653;ENSG00000263050;ENSG00000228343;ENSG00000215424;ENSG00000228350;ENSG00000232931	21
tolbutamide	A	ENSG00000118412;ENSG00000182873;ENSG00000267161;ENSG00000175873;ENSG00000259322;ENSG00000232710;ENSG00000235072;ENSG00000237438;ENSG00000249532;ENSG00000254429;ENSG00000260735;ENSG00000272216;ENSG00000256185;ENSG00000260023;ENSG00000006062;ENSG00000215908;ENSG00000225946;ENSG00000258442;ENSG00000260396;ENSG00000215424;ENSG00000228343;ENSG00000246777	22
tamoxifen	NA	ENSG00000215765;ENSG00000241881;ENSG00000227719;ENSG00000236772;ENSG00000272299;ENSG00000118412;ENSG00000164621;ENSG00000215424;ENSG00000226334;ENSG00000228343;ENSG00000229645;ENSG00000232931;ENSG00000258442;ENSG00000263198;ENSG00000186594;ENSG00000262420;ENSG00000272711;ENSG00000179935;ENSG00000228350;ENSG00000242125;ENSG00000256185;ENSG00000261613	22
chlorpropamide	A	ENSG00000099869;ENSG00000224063;ENSG00000235865;ENSG00000236772;ENSG00000259417;ENSG00000263214;ENSG00000267161;ENSG00000215765;ENSG00000235072;ENSG00000270742;ENSG00000228343;ENSG00000242125;ENSG00000225733;ENSG00000256185;ENSG00000272216	15
verapamil	C	ENSG00000012171;ENSG00000118412;ENSG00000136315;ENSG00000144596;ENSG00000179935;ENSG00000183242;ENSG00000186842;ENSG00000204623;ENSG00000204625;ENSG00000225946;ENSG00000227403;ENSG00000235072;ENSG00000236772;ENSG00000237941;ENSG00000241954;ENSG00000253230;ENSG00000255318;ENSG00000259758;ENSG00000260532;ENSG00000260588;ENSG00000261478;ENSG00000266897;ENSG00000267161;ENSG00000272201;ENSG00000215765…	34
dexverapamil	NA	ENSG00000012171;ENSG00000099869;ENSG00000125804;ENSG00000144596;ENSG00000179935;ENSG00000182109;ENSG00000183242;ENSG00000186842;ENSG00000188338;ENSG00000213994;ENSG00000215765;ENSG00000225930;ENSG00000225946;ENSG00000226334;ENSG00000235947;ENSG00000235994;ENSG00000236772;ENSG00000237248;ENSG00000237941;ENSG00000241954;ENSG00000253230;ENSG00000258442;ENSG00000259758;ENSG00000260532;ENSG00000261478…	30
exemestane	NA	ENSG00000118412;ENSG00000136315;ENSG00000215765;ENSG00000227719;ENSG00000232710;ENSG00000235072;ENSG00000237438;ENSG00000253230;ENSG00000260336;ENSG00000261478	10
rofecoxib	M	ENSG00000215765;ENSG00000227719;ENSG00000235072;ENSG00000237438;ENSG00000253230;ENSG00000272201;ENSG00000228343;ENSG00000256185;ENSG00000230606;ENSG00000254488	10
amitriptyline	N	ENSG00000272299;ENSG00000267161;ENSG00000269131;ENSG00000225946;ENSG00000228350;ENSG00000235072;ENSG00000265678;ENSG00000218510;ENSG00000225092;ENSG00000226803;ENSG00000248161;ENSG00000256185;ENSG00000260023;ENSG00000230606;ENSG00000272216;ENSG00000186594;ENSG00000228343	17
sulindac	M	ENSG00000214922;ENSG00000237438;ENSG00000263050;ENSG00000272299;ENSG00000228350;ENSG00000230606;ENSG00000267161;ENSG00000227719;ENSG00000228343;ENSG00000255443;ENSG00000225946;ENSG00000242687;ENSG00000261087;ENSG00000263072;ENSG00000125804;ENSG00000225465;ENSG00000118412;ENSG00000272216	18
tacrolimus	D	ENSG00000088970;ENSG00000237438;ENSG00000272216;ENSG00000272299;ENSG00000214922;ENSG00000255318;ENSG00000272599;ENSG00000206337;ENSG00000263198	9
15-delta prostaglandin J2	NA	ENSG00000237438;ENSG00000241881;ENSG00000265678;ENSG00000175873;ENSG00000183242;ENSG00000186594;ENSG00000215424;ENSG00000236144;ENSG00000249532;ENSG00000260023;ENSG00000272216;ENSG00000272299;ENSG00000272579;ENSG00000104725;ENSG00000118412;ENSG00000196756;ENSG00000214922;ENSG00000224063;ENSG00000228315;ENSG00000234350;ENSG00000237248;ENSG00000237517;ENSG00000255242;ENSG00000260396;ENSG00000261519…	66
raloxifene	NA	ENSG00000196696;ENSG00000236772;ENSG00000237438;ENSG00000272299;ENSG00000125804;ENSG00000183242;ENSG00000186594;ENSG00000227403;ENSG00000228350;ENSG00000237941;ENSG00000253230;ENSG00000255318;ENSG00000266171;ENSG00000266897;ENSG00000272216;ENSG00000272599;ENSG00000254429;ENSG00000260396	18
nordihydroguaiaretic acid	NA	ENSG00000237438;ENSG00000241881;ENSG00000261519;ENSG00000218510;ENSG00000237248;ENSG00000237517;ENSG00000256185;ENSG00000260396;ENSG00000266897;ENSG00000272216;ENSG00000125804;ENSG00000235733;ENSG00000225733;ENSG00000228343;ENSG00000272299;ENSG00000236144;ENSG00000236772;ENSG00000272599	18
sulfasalazine	A	ENSG00000176728;ENSG00000164621;ENSG00000272299;ENSG00000261087;ENSG00000263198;ENSG00000266897;ENSG00000099869;ENSG00000228343;ENSG00000235072;ENSG00000263050;ENSG00000272216	11
celecoxib	NA	ENSG00000228350;ENSG00000232656;ENSG00000261519;ENSG00000272299;ENSG00000272216;ENSG00000224945;ENSG00000228343;ENSG00000249717;ENSG00000263198	9
LM-1685	NA	ENSG00000196696;ENSG00000227719;ENSG00000259758;ENSG00000261519;ENSG00000228343;ENSG00000272216;ENSG00000272299;ENSG00000228350	8
SC-58125	NA	ENSG00000255318;ENSG00000272216;ENSG00000272299;ENSG00000125804;ENSG00000228343;ENSG00000241954;ENSG00000269653;ENSG00000164621	8
tanespimycin	C	ENSG00000231607;ENSG00000235947;ENSG00000270074;ENSG00000186594;ENSG00000251022;ENSG00000267670;ENSG00000272299;ENSG00000125804;ENSG00000226803;ENSG00000272599;ENSG00000175873;ENSG00000230606;ENSG00000236144;ENSG00000253230;ENSG00000196756;ENSG00000215424;ENSG00000232710;ENSG00000232931;ENSG00000249532;ENSG00000255242;ENSG00000260023;ENSG00000183242;ENSG00000263753;ENSG00000272579;ENSG00000261460…	91
tomelukast	NA	ENSG00000231607;ENSG00000235947;ENSG00000241345;ENSG00000253116;ENSG00000262420	5
LY-294002	NA	ENSG00000215424;ENSG00000256185;ENSG00000196756;ENSG00000231607;ENSG00000228343;ENSG00000237248;ENSG00000272216;ENSG00000225092;ENSG00000164621;ENSG00000261646;ENSG00000224063;ENSG00000235947;ENSG00000253230;ENSG00000263198;ENSG00000183242;ENSG00000188070;ENSG00000230606;ENSG00000242125;ENSG00000251022;ENSG00000259291;ENSG00000272579;ENSG00000263050;ENSG00000218510;ENSG00000237517;ENSG00000255242…	93
ciclosporin	L	ENSG00000088970;ENSG00000186594;ENSG00000224195;ENSG00000263198;ENSG00000270074;ENSG00000260396;ENSG00000269318;ENSG00000272216;ENSG00000272299;ENSG00000228343;ENSG00000228350;ENSG00000256185;ENSG00000258442;ENSG00000261613;ENSG00000118412;ENSG00000188070;ENSG00000215424;ENSG00000227719;ENSG00000237438;ENSG00000249532;ENSG00000104691;ENSG00000206337;ENSG00000231607;ENSG00000241881;ENSG00000254389…	26
clofibrate	NA	ENSG00000188338;ENSG00000225946;ENSG00000260396	3
prednisolone	A	ENSG00000225946;ENSG00000235947;ENSG00000235994;ENSG00000249532;ENSG00000267163;ENSG00000099869;ENSG00000224195;ENSG00000226803;ENSG00000227403;ENSG00000236144;ENSG00000237941;ENSG00000238261;ENSG00000254488;ENSG00000260336;ENSG00000261460;ENSG00000261478;ENSG00000262179;ENSG00000265479;ENSG00000267161;ENSG00000273311;ENSG00000125804;ENSG00000224063;ENSG00000235072;ENSG00000255443;ENSG00000261519…	33
thalidomide	L	ENSG00000235947;ENSG00000266897;ENSG00000272216;ENSG00000215765;ENSG00000267670;ENSG00000267161;ENSG00000272599;ENSG00000204623;ENSG00000248161;ENSG00000260917;ENSG00000256185;ENSG00000228343	12
genistein	L	ENSG00000215765;ENSG00000225092;ENSG00000235947;ENSG00000254488;ENSG00000225946;ENSG00000215424;ENSG00000237438;ENSG00000251022;ENSG00000228343;ENSG00000272299;ENSG00000254429;ENSG00000118412;ENSG00000218510;ENSG00000224063;ENSG00000235072;ENSG00000237248;ENSG00000261519;ENSG00000266897;ENSG00000125804;ENSG00000196756;ENSG00000259291;ENSG00000261087;ENSG00000272711;ENSG00000263050;ENSG00000225733…	34
fludrocortisone	H	ENSG00000214922;ENSG00000272216;ENSG00000272299;ENSG00000238261;ENSG00000235072;ENSG00000267161;ENSG00000215765;ENSG00000260743;ENSG00000261519;ENSG00000228343;ENSG00000225733;ENSG00000263050;ENSG00000179935;ENSG00000183242;ENSG00000227403;ENSG00000227719;ENSG00000253230;ENSG00000259322	18
quercetin	R	ENSG00000214922;ENSG00000257303;ENSG00000272216;ENSG00000088970;ENSG00000196696;ENSG00000215424;ENSG00000218510;ENSG00000225092;ENSG00000225465;ENSG00000227719;ENSG00000228315;ENSG00000228343;ENSG00000235106;ENSG00000236144;ENSG00000248161;ENSG00000256185;ENSG00000260023;ENSG00000260804;ENSG00000261087;ENSG00000186594;ENSG00000204623;ENSG00000224195;ENSG00000230606;ENSG00000235947;ENSG00000240291…	48
sulindac sulfide	NA	ENSG00000164621;ENSG00000272299	2
exisulind	NA	ENSG00000164621;ENSG00000228350;ENSG00000231607;ENSG00000272299	4
fulvestrant	L	ENSG00000204623;ENSG00000231607;ENSG00000272299;ENSG00000215424;ENSG00000196756;ENSG00000234350;ENSG00000237248;ENSG00000237438;ENSG00000237517;ENSG00000261519;ENSG00000266897;ENSG00000272216;ENSG00000118412;ENSG00000214922;ENSG00000224063;ENSG00000260396;ENSG00000261460;ENSG00000226803;ENSG00000186594;ENSG00000263050;ENSG00000104691;ENSG00000125804;ENSG00000126005;ENSG00000167117;ENSG00000204625…	80
monastrol	NA	ENSG00000215424;ENSG00000215765;ENSG00000234912;ENSG00000118412;ENSG00000125804;ENSG00000260396;ENSG00000214922;ENSG00000272299;ENSG00000228350;ENSG00000235072;ENSG00000255443;ENSG00000263050	12
staurosporine	L	ENSG00000118412;ENSG00000186594;ENSG00000188070;ENSG00000215424;ENSG00000215908;ENSG00000228343;ENSG00000234608;ENSG00000246263;ENSG00000251022;ENSG00000255242;ENSG00000259758;ENSG00000261519;ENSG00000269131;ENSG00000272599;ENSG00000215765;ENSG00000204148;ENSG00000231607;ENSG00000235106;ENSG00000272299;ENSG00000238261	20
NU-1025	NA	ENSG00000228343;ENSG00000215765	2
acetylsalicylic acid	A	ENSG00000215424;ENSG00000215765;ENSG00000196696;ENSG00000263050;ENSG00000179935;ENSG00000214922;ENSG00000218510;ENSG00000260396;ENSG00000261519;ENSG00000266897;ENSG00000272216;ENSG00000006062;ENSG00000125804;ENSG00000167117;ENSG00000204623;ENSG00000225946;ENSG00000227403;ENSG00000231607;ENSG00000235733;ENSG00000235947;ENSG00000237517;ENSG00000249532;ENSG00000249604;ENSG00000256185;ENSG00000259758…	44
sirolimus	L	ENSG00000125804;ENSG00000228350;ENSG00000215424;ENSG00000232710;ENSG00000272599;ENSG00000006062;ENSG00000179935;ENSG00000188070;ENSG00000218510;ENSG00000237248;ENSG00000248161;ENSG00000255242;ENSG00000255443;ENSG00000259417;ENSG00000259976;ENSG00000260023;ENSG00000260396;ENSG00000260400;ENSG00000261519;ENSG00000263198;ENSG00000266897;ENSG00000272579;ENSG00000214922;ENSG00000224063;ENSG00000227403…	77
arachidonyltrifluoromethane	NA	ENSG00000228343;ENSG00000231607;ENSG00000258517	3
trichostatin A	NA	ENSG00000253352;ENSG00000272216;ENSG00000236772;ENSG00000255443;ENSG00000272579;ENSG00000104691;ENSG00000206337;ENSG00000235947;ENSG00000248161;ENSG00000255318;ENSG00000263198;ENSG00000125804;ENSG00000188070;ENSG00000229645;ENSG00000231607;ENSG00000227719;ENSG00000235106;ENSG00000242125;ENSG00000263050;ENSG00000266897;ENSG00000272201;ENSG00000164621;ENSG00000204625;ENSG00000215765;ENSG00000260396…	180
diclofenac	NA	ENSG00000164621;ENSG00000231607;ENSG00000228343;ENSG00000215765;ENSG00000263050;ENSG00000182873;ENSG00000225946;ENSG00000242125;ENSG00000272216	9
mercaptopurine	NA	ENSG00000164621;ENSG00000249790	2
nitrendipine	NA	ENSG00000164621;ENSG00000206337;ENSG00000235106;ENSG00000248161;ENSG00000272299;ENSG00000270742;ENSG00000263050;ENSG00000228343;ENSG00000256185	9
felodipine	C	ENSG00000261519;ENSG00000179935;ENSG00000230606;ENSG00000235106;ENSG00000261087;ENSG00000188338;ENSG00000196756;ENSG00000228315;ENSG00000236772;ENSG00000238261;ENSG00000249532;ENSG00000231607;ENSG00000225733;ENSG00000227719;ENSG00000228343;ENSG00000228463;ENSG00000232931;ENSG00000257303;ENSG00000260804;ENSG00000263050;ENSG00000265242;ENSG00000272216;ENSG00000272299	23
azathioprine	L	ENSG00000231607;ENSG00000231690;ENSG00000261519;ENSG00000272216;ENSG00000272599;ENSG00000215424;ENSG00000215765;ENSG00000237438;ENSG00000257303;ENSG00000260917;ENSG00000225946;ENSG00000228343;ENSG00000256185;ENSG00000263050;ENSG00000267161;ENSG00000269131;ENSG00000272201;ENSG00000204623;ENSG00000230606;ENSG00000263072;ENSG00000230223	21
sodium phenylbutyrate	A	ENSG00000261519;ENSG00000125804;ENSG00000228343;ENSG00000260396;ENSG00000206337;ENSG00000215765;ENSG00000227719;ENSG00000237438;ENSG00000272579;ENSG00000204148;ENSG00000266897	11
2-deoxy-D-glucose	NA	ENSG00000235106	1
pirinixic acid	NA	ENSG00000228350;ENSG00000254488;ENSG00000272216;ENSG00000175873;ENSG00000225946;ENSG00000236772	6
rosiglitazone	A	ENSG00000260336;ENSG00000261519;ENSG00000272299;ENSG00000230606;ENSG00000088970;ENSG00000118412;ENSG00000196756;ENSG00000234350;ENSG00000256185;ENSG00000260396;ENSG00000266897;ENSG00000272579;ENSG00000125804;ENSG00000167117;ENSG00000186526;ENSG00000215424;ENSG00000225946;ENSG00000228343;ENSG00000231607;ENSG00000235733;ENSG00000249604;ENSG00000263050;ENSG00000272216;ENSG00000273311;ENSG00000232656…	27
estradiol	G	ENSG00000125804;ENSG00000236772;ENSG00000263198;ENSG00000272216;ENSG00000241881;ENSG00000272299;ENSG00000206337;ENSG00000225946;ENSG00000266897;ENSG00000231607;ENSG00000218510;ENSG00000227719;ENSG00000228343;ENSG00000255242;ENSG00000260396;ENSG00000261519;ENSG00000196756;ENSG00000214922;ENSG00000235072;ENSG00000237248;ENSG00000259322;ENSG00000230606;ENSG00000232710;ENSG00000258442;ENSG00000228350…	55
dexamethasone	A	ENSG00000227719;ENSG00000236772;ENSG00000228343;ENSG00000256185;ENSG00000235072;ENSG00000260735;ENSG00000263050;ENSG00000226803;ENSG00000248161;ENSG00000261519;ENSG00000266897;ENSG00000179935;ENSG00000238261;ENSG00000241954	14
wortmannin	NA	ENSG00000272216;ENSG00000006062;ENSG00000228350;ENSG00000272299;ENSG00000206337;ENSG00000175873;ENSG00000188070;ENSG00000214922;ENSG00000218510;ENSG00000234350;ENSG00000242125;ENSG00000248161;ENSG00000260396;ENSG00000261519;ENSG00000265479;ENSG00000266897;ENSG00000272711;ENSG00000186594;ENSG00000254429;ENSG00000263072;ENSG00000125804;ENSG00000256185;ENSG00000263050;ENSG00000224063;ENSG00000232931…	30
tretinoin	D	ENSG00000237438;ENSG00000266897;ENSG00000272216;ENSG00000196756;ENSG00000204625;ENSG00000214922;ENSG00000229645;ENSG00000272299;ENSG00000183242;ENSG00000215424;ENSG00000235072;ENSG00000253230;ENSG00000186526;ENSG00000224063;ENSG00000236772;ENSG00000237248;ENSG00000256185;ENSG00000260396;ENSG00000261519;ENSG00000006062;ENSG00000224195;ENSG00000254429;ENSG00000263050;ENSG00000125804;ENSG00000136315…	58
alpha-estradiol	NA	ENSG00000006062;ENSG00000230606;ENSG00000231607;ENSG00000237438;ENSG00000257303;ENSG00000272299;ENSG00000215424;ENSG00000256185;ENSG00000125804;ENSG00000218510;ENSG00000224063;ENSG00000237248;ENSG00000237517;ENSG00000260396;ENSG00000261519;ENSG00000263198;ENSG00000265479;ENSG00000266897;ENSG00000225946;ENSG00000204623;ENSG00000228343;ENSG00000272216;ENSG00000224945;ENSG00000242687;ENSG00000249532	25
tetraethylenepentamine	NA	ENSG00000215424;ENSG00000235072;ENSG00000204148;ENSG00000213994;ENSG00000272299	5
thioridazine	N	ENSG00000125804;ENSG00000231607;ENSG00000272299;ENSG00000186594;ENSG00000204625;ENSG00000224063;ENSG00000228350;ENSG00000235072;ENSG00000249790;ENSG00000251022;ENSG00000272599;ENSG00000225946;ENSG00000227719;ENSG00000232710;ENSG00000254488;ENSG00000263050;ENSG00000088970;ENSG00000215424;ENSG00000104725;ENSG00000118412;ENSG00000196756;ENSG00000228343;ENSG00000237517;ENSG00000255242;ENSG00000255318…	63
haloperidol	N	ENSG00000231607;ENSG00000272216;ENSG00000183242;ENSG00000272599;ENSG00000225946;ENSG00000232656;ENSG00000235072;ENSG00000214922;ENSG00000227719;ENSG00000237248;ENSG00000260396;ENSG00000261519;ENSG00000266897;ENSG00000196756;ENSG00000218510;ENSG00000234350;ENSG00000272579;ENSG00000232710;ENSG00000254429;ENSG00000263050;ENSG00000267161;ENSG00000272299;ENSG00000125804;ENSG00000167117;ENSG00000204623…	47
chlorpromazine	N	ENSG00000231607;ENSG00000253230;ENSG00000266897;ENSG00000272299;ENSG00000225946;ENSG00000118412;ENSG00000228343;ENSG00000236772;ENSG00000237248;ENSG00000242687;ENSG00000256185;ENSG00000259577;ENSG00000260396;ENSG00000261519;ENSG00000125804;ENSG00000218510;ENSG00000230606;ENSG00000248161;ENSG00000267161;ENSG00000267296;ENSG00000228350;ENSG00000236144;ENSG00000249532;ENSG00000263050;ENSG00000272216…	34
trifluoperazine	N	ENSG00000215424;ENSG00000235072;ENSG00000118412;ENSG00000188070;ENSG00000228343;ENSG00000231607;ENSG00000255242;ENSG00000260396;ENSG00000261519;ENSG00000266897;ENSG00000272216;ENSG00000260023;ENSG00000263050;ENSG00000224195;ENSG00000224945;ENSG00000227719;ENSG00000229645;ENSG00000232710;ENSG00000235994;ENSG00000236144;ENSG00000238261;ENSG00000242125;ENSG00000254488;ENSG00000259322;ENSG00000260336…	40
iloprost	B	ENSG00000227719;ENSG00000228343;ENSG00000231607;ENSG00000251022;ENSG00000272299	5
troglitazone	A	ENSG00000125804;ENSG00000164621;ENSG00000228343;ENSG00000227719;ENSG00000230606;ENSG00000118412;ENSG00000196756;ENSG00000215765;ENSG00000218510;ENSG00000224063;ENSG00000237248;ENSG00000237517;ENSG00000258442;ENSG00000260396;ENSG00000261519;ENSG00000263050;ENSG00000266897;ENSG00000272216;ENSG00000225946;ENSG00000227403;ENSG00000231607;ENSG00000272299;ENSG00000006062;ENSG00000229645;ENSG00000273311…	34
novobiocin	J	ENSG00000215765;ENSG00000099869;ENSG00000118412;ENSG00000125804;ENSG00000130600;ENSG00000231607;ENSG00000236901;ENSG00000241881;ENSG00000241954;ENSG00000249717;ENSG00000254488;ENSG00000262179;ENSG00000266830;ENSG00000266897;ENSG00000267161;ENSG00000272299;ENSG00000272579;ENSG00000228343;ENSG00000249790;ENSG00000197210;ENSG00000232710;ENSG00000235733;ENSG00000255318;ENSG00000230606;ENSG00000258442…	28
fasudil	NA	ENSG00000125804;ENSG00000228350;ENSG00000231607	3
copper sulfate	NA	ENSG00000227719;ENSG00000272216;ENSG00000125804;ENSG00000272599	4
oxamic acid	NA	ENSG00000231607	1
W-13	NA	ENSG00000188070;ENSG00000232710;ENSG00000235947	3
arachidonic acid	NA	ENSG00000241881;ENSG00000215765;ENSG00000272299	3
oligomycin	NA	ENSG00000215765	1
monorden	NA	ENSG00000214922;ENSG00000215765;ENSG00000272299;ENSG00000272216;ENSG00000228350;ENSG00000266897;ENSG00000229645;ENSG00000257303;ENSG00000196756;ENSG00000215424;ENSG00000225946;ENSG00000232710;ENSG00000236144;ENSG00000118412;ENSG00000175873;ENSG00000204623;ENSG00000227403;ENSG00000227719;ENSG00000231607;ENSG00000237248;ENSG00000255242;ENSG00000261519;ENSG00000186594;ENSG00000188070;ENSG00000224195…	57
TTNPB	NA	ENSG00000272216	1
indometacin	C	ENSG00000164621;ENSG00000272299;ENSG00000231607;ENSG00000232710;ENSG00000236144;ENSG00000238261;ENSG00000242687;ENSG00000254488;ENSG00000260396;ENSG00000263050;ENSG00000267161;ENSG00000272216;ENSG00000225946;ENSG00000254429;ENSG00000235072	15
cobalt chloride	NA	ENSG00000231607	1
prochlorperazine	N	ENSG00000215424;ENSG00000231607;ENSG00000263198;ENSG00000183242;ENSG00000263050;ENSG00000118412;ENSG00000224063;ENSG00000255242;ENSG00000255443;ENSG00000256185;ENSG00000261519;ENSG00000266897;ENSG00000272216;ENSG00000272711;ENSG00000125804;ENSG00000242687;ENSG00000249267;ENSG00000088970;ENSG00000136315;ENSG00000167117;ENSG00000188070;ENSG00000196696;ENSG00000215765;ENSG00000225946;ENSG00000227719…	51
quinpirole	NA	ENSG00000125804;ENSG00000235072;ENSG00000236901;ENSG00000099869;ENSG00000136315;ENSG00000183242;ENSG00000186594;ENSG00000196696;ENSG00000196756;ENSG00000215424;ENSG00000241295;ENSG00000253230;ENSG00000254429;ENSG00000260396;ENSG00000261087;ENSG00000261460;ENSG00000272216;ENSG00000272711;ENSG00000237438;ENSG00000261519	20
deferoxamine	V	ENSG00000231607;ENSG00000236772;ENSG00000266897;ENSG00000272216;ENSG00000241881;ENSG00000227403;ENSG00000227719;ENSG00000235072;ENSG00000260023;ENSG00000249790;ENSG00000224195;ENSG00000225733;ENSG00000228343;ENSG00000204623;ENSG00000225092;ENSG00000226803;ENSG00000253230;ENSG00000261519;ENSG00000263050	19
calmidazolium	NA	ENSG00000006062;ENSG00000186594;ENSG00000235106;ENSG00000272299	4
dopamine	NA	ENSG00000272599	1
fluphenazine	N	ENSG00000272299;ENSG00000164621;ENSG00000227719;ENSG00000241954;ENSG00000118412;ENSG00000232710;ENSG00000235072;ENSG00000237248;ENSG00000260396;ENSG00000261519;ENSG00000266897;ENSG00000272216;ENSG00000125804;ENSG00000263050;ENSG00000228343;ENSG00000251632;ENSG00000260336;ENSG00000006062;ENSG00000229645;ENSG00000232656;ENSG00000260023;ENSG00000225733;ENSG00000254429;ENSG00000225946;ENSG00000256185…	33
gefitinib	L	ENSG00000125804;ENSG00000225946;ENSG00000228343;ENSG00000231607;ENSG00000272299;ENSG00000272579	6
1,5-isoquinolinediol	NA	ENSG00000196696;ENSG00000206337;ENSG00000229645;ENSG00000231607;ENSG00000237697;ENSG00000248161;ENSG00000272299;ENSG00000272579	8
4,5-dianilinophthalimide	NA	ENSG00000204623;ENSG00000215765;ENSG00000228350;ENSG00000236901;ENSG00000237438;ENSG00000237697;ENSG00000259539;ENSG00000263050;ENSG00000206337;ENSG00000215424;ENSG00000227719;ENSG00000255318;ENSG00000259322;ENSG00000267670	14
fisetin	NA	ENSG00000118412;ENSG00000125804;ENSG00000164621;ENSG00000186526;ENSG00000186842;ENSG00000188070;ENSG00000215908;ENSG00000227719;ENSG00000236234;ENSG00000241881;ENSG00000251632;ENSG00000255242;ENSG00000259758;ENSG00000261519;ENSG00000265678;ENSG00000267163;ENSG00000269131	17
butein	NA	ENSG00000272216;ENSG00000186594;ENSG00000269131	3
HNMPA-(AM)3	NA	ENSG00000227719;ENSG00000228343;ENSG00000228350;ENSG00000260396	4
dimethyloxalylglycine	NA	ENSG00000006062;ENSG00000118412;ENSG00000214922;ENSG00000255242	4
3-aminobenzamide	NA	ENSG00000215765	1
geldanamycin	J	ENSG00000186594;ENSG00000269614;ENSG00000272299;ENSG00000196756;ENSG00000215424;ENSG00000228343;ENSG00000235072;ENSG00000236144;ENSG00000260023;ENSG00000118412;ENSG00000214922;ENSG00000224063;ENSG00000224945;ENSG00000237248;ENSG00000259758;ENSG00000261519;ENSG00000266897;ENSG00000272216;ENSG00000272599;ENSG00000188070;ENSG00000224195;ENSG00000230606;ENSG00000232931;ENSG00000242125;ENSG00000249532…	51
resveratrol	V	ENSG00000215424;ENSG00000237438;ENSG00000245532;ENSG00000259758;ENSG00000088970;ENSG00000227719;ENSG00000228343;ENSG00000261478;ENSG00000269653;ENSG00000164621;ENSG00000175873;ENSG00000177853;ENSG00000179935;ENSG00000204625;ENSG00000225946;ENSG00000230606;ENSG00000237697;ENSG00000241881;ENSG00000272299;ENSG00000132832;ENSG00000229645;ENSG00000230223;ENSG00000238261;ENSG00000242125;ENSG00000255318…	47
nifedipine	NA	ENSG00000272216;ENSG00000224195;ENSG00000248161;ENSG00000267161;ENSG00000118412;ENSG00000228350;ENSG00000237248;ENSG00000088970;ENSG00000177853;ENSG00000215424;ENSG00000223380;ENSG00000227403;ENSG00000230606;ENSG00000231607;ENSG00000237438;ENSG00000242125;ENSG00000253230;ENSG00000253352;ENSG00000256185;ENSG00000263198;ENSG00000272201;ENSG00000272579;ENSG00000228343	23
5666823	NA	ENSG00000215424	1
nocodazole	P	ENSG00000227719;ENSG00000253116;ENSG00000118412;ENSG00000164621;ENSG00000196756;ENSG00000215424;ENSG00000226803;ENSG00000236144;ENSG00000251022;ENSG00000259758;ENSG00000260336;ENSG00000272711;ENSG00000125804;ENSG00000261087;ENSG00000266897;ENSG00000267296;ENSG00000269131;ENSG00000272299;ENSG00000235072;ENSG00000254389;ENSG00000257303;ENSG00000260804;ENSG00000261613;ENSG00000263050;ENSG00000272201…	31
colchicine	M	ENSG00000232710;ENSG00000263198;ENSG00000242086;ENSG00000196756;ENSG00000215424;ENSG00000230606;ENSG00000231607;ENSG00000253230;ENSG00000259758;ENSG00000272711;ENSG00000175873;ENSG00000228343;ENSG00000235072;ENSG00000263072;ENSG00000272599;ENSG00000186594;ENSG00000261519;ENSG00000225733;ENSG00000266897;ENSG00000272216	20
benserazide	M	ENSG00000225092;ENSG00000235072;ENSG00000263198;ENSG00000237438;ENSG00000225946;ENSG00000228343;ENSG00000251022;ENSG00000265678;ENSG00000272216;ENSG00000272299;ENSG00000175873;ENSG00000228350	12
pentamidine	P	ENSG00000235106;ENSG00000227403;ENSG00000228343;ENSG00000215765;ENSG00000230606;ENSG00000242125;ENSG00000260396;ENSG00000263050;ENSG00000235072;ENSG00000259322;ENSG00000261478;ENSG00000272216;ENSG00000206337;ENSG00000225946;ENSG00000256185;ENSG00000260336;ENSG00000265678	17
paclitaxel	L	ENSG00000237248;ENSG00000241954;ENSG00000088970;ENSG00000227719;ENSG00000228350;ENSG00000235947;ENSG00000256185;ENSG00000196696;ENSG00000254429;ENSG00000263050;ENSG00000265678;ENSG00000267161;ENSG00000272599;ENSG00000231607;ENSG00000237438;ENSG00000263072;ENSG00000270074;ENSG00000272216;ENSG00000228343	19
tioguanine	NA	ENSG00000196696;ENSG00000228343;ENSG00000235947;ENSG00000237438	4
U0125	NA	ENSG00000272299	1
docosahexaenoic acid ethyl ester	NA	ENSG00000228350	1
butirosin	NA	ENSG00000255443;ENSG00000188070;ENSG00000125804;ENSG00000241954;ENSG00000249532;ENSG00000253230;ENSG00000260743;ENSG00000272216;ENSG00000228350;ENSG00000263050	10
colforsin	L	ENSG00000196696;ENSG00000241345;ENSG00000228343;ENSG00000254429;ENSG00000183242;ENSG00000225092;ENSG00000235072;ENSG00000237697;ENSG00000272216	9
naltrexone	NA	ENSG00000229645;ENSG00000228343;ENSG00000226803;ENSG00000236144;ENSG00000263050;ENSG00000238261;ENSG00000253230;ENSG00000261519	8
mefloquine	P	ENSG00000230606;ENSG00000006062;ENSG00000226803;ENSG00000228343;ENSG00000248175;ENSG00000261460;ENSG00000266897;ENSG00000272711;ENSG00000186594;ENSG00000188070;ENSG00000196756;ENSG00000231607;ENSG00000235106;ENSG00000236144;ENSG00000251022;ENSG00000215424;ENSG00000224195;ENSG00000272216;ENSG00000236772;ENSG00000254429;ENSG00000260396;ENSG00000272299	22
astemizole	R	ENSG00000132832;ENSG00000164621;ENSG00000223380;ENSG00000251022;ENSG00000118412;ENSG00000228343;ENSG00000267296;ENSG00000272599;ENSG00000088970;ENSG00000186594;ENSG00000231607;ENSG00000236144;ENSG00000261460;ENSG00000196756;ENSG00000232931;ENSG00000256185;ENSG00000265242;ENSG00000266897;ENSG00000272216;ENSG00000272711;ENSG00000006062;ENSG00000225946;ENSG00000226803;ENSG00000235072;ENSG00000261613	25
ivermectin	P	ENSG00000144596;ENSG00000230606;ENSG00000251022;ENSG00000225946;ENSG00000228343;ENSG00000196696;ENSG00000226803;ENSG00000235280;ENSG00000261460;ENSG00000248161;ENSG00000263050;ENSG00000272216;ENSG00000196756;ENSG00000215424;ENSG00000260023	15
diazoxide	NA	ENSG00000164621;ENSG00000183242;ENSG00000226803;ENSG00000230606;ENSG00000228343;ENSG00000196696;ENSG00000272216;ENSG00000249532;ENSG00000259758;ENSG00000272599	10
disulfiram	N	ENSG00000230606;ENSG00000235072;ENSG00000226803;ENSG00000256185;ENSG00000261519;ENSG00000263050;ENSG00000186594;ENSG00000196756;ENSG00000228343;ENSG00000228350;ENSG00000266897;ENSG00000215424;ENSG00000272216;ENSG00000006062;ENSG00000218510;ENSG00000251022;ENSG00000260396	17
atropine oxide	A	ENSG00000225670;ENSG00000230606;ENSG00000267161;ENSG00000272299;ENSG00000215424;ENSG00000228343;ENSG00000234350;ENSG00000229589;ENSG00000261460;ENSG00000214922;ENSG00000225733;ENSG00000231607;ENSG00000266897;ENSG00000272216;ENSG00000218510;ENSG00000235072	16
chlorphenamine	R	ENSG00000118412;ENSG00000164621;ENSG00000206337;ENSG00000215424;ENSG00000230606;ENSG00000231690;ENSG00000251022;ENSG00000253116;ENSG00000270074;ENSG00000088970;ENSG00000225946;ENSG00000228343;ENSG00000235106;ENSG00000235072;ENSG00000228350;ENSG00000232710	16
isoconazole	D	ENSG00000206337;ENSG00000224945;ENSG00000230606;ENSG00000235947;ENSG00000249790;ENSG00000251022;ENSG00000253116;ENSG00000257303;ENSG00000260619;ENSG00000263050;ENSG00000263753;ENSG00000272299;ENSG00000006062;ENSG00000224195;ENSG00000228343;ENSG00000235072;ENSG00000214922;ENSG00000225465;ENSG00000272216;ENSG00000186594;ENSG00000196756;ENSG00000241954;ENSG00000260023	23
clindamycin	D	ENSG00000099869;ENSG00000104691;ENSG00000118412;ENSG00000126005;ENSG00000157152;ENSG00000176075;ENSG00000182873;ENSG00000186526;ENSG00000186594;ENSG00000186842;ENSG00000196756;ENSG00000197670;ENSG00000198221;ENSG00000215908;ENSG00000225946;ENSG00000226803;ENSG00000227403;ENSG00000227719;ENSG00000228350;ENSG00000230223;ENSG00000231607;ENSG00000232656;ENSG00000232710;ENSG00000235072;ENSG00000235865…	53
nicergoline	C	ENSG00000179935;ENSG00000228343;ENSG00000256185;ENSG00000272216;ENSG00000235072;ENSG00000226803;ENSG00000261519;ENSG00000167117;ENSG00000218510;ENSG00000225946;ENSG00000227719;ENSG00000231607	12
gallamine triethiodide	NA	ENSG00000125804;ENSG00000204625;ENSG00000225946;ENSG00000226803;ENSG00000261519;ENSG00000228343;ENSG00000265678;ENSG00000215424;ENSG00000232274	9
aminophenazone	NA	ENSG00000228343;ENSG00000237438;ENSG00000259322;ENSG00000256185;ENSG00000235072;ENSG00000259644;ENSG00000266897;ENSG00000215765;ENSG00000254429;ENSG00000272216;ENSG00000263072	11
acetylsalicylsalicylic acid	NA	ENSG00000164621;ENSG00000251022;ENSG00000263050;ENSG00000256185;ENSG00000269318	5
nomifensine	NA	ENSG00000226803;ENSG00000235947;ENSG00000235072;ENSG00000228343;ENSG00000248161;ENSG00000263050;ENSG00000260023	7
nalbuphine	N	ENSG00000175873;ENSG00000215765;ENSG00000230606;ENSG00000179935;ENSG00000225946;ENSG00000226803;ENSG00000232710;ENSG00000235106;ENSG00000249717;ENSG00000254429;ENSG00000272599;ENSG00000237250	12
spironolactone	C	ENSG00000179935;ENSG00000228343;ENSG00000232931;ENSG00000265678;ENSG00000256185;ENSG00000235072;ENSG00000263198;ENSG00000226803;ENSG00000231607;ENSG00000248161;ENSG00000254429;ENSG00000260023;ENSG00000261519;ENSG00000266897;ENSG00000104691;ENSG00000228350;ENSG00000272216	17
neomycin	A	ENSG00000164621;ENSG00000227719;ENSG00000228343;ENSG00000263050;ENSG00000118412;ENSG00000249790;ENSG00000231607;ENSG00000260023;ENSG00000272216	9
dizocilpine	NA	ENSG00000204625;ENSG00000228343;ENSG00000229645;ENSG00000237438;ENSG00000272299;ENSG00000272579;ENSG00000179935;ENSG00000256185;ENSG00000272216;ENSG00000224063;ENSG00000228350;ENSG00000232710;ENSG00000235072;ENSG00000253701;ENSG00000215424;ENSG00000259644;ENSG00000235947;ENSG00000260023;ENSG00000260336	19
picotamide	NA	ENSG00000164621;ENSG00000206337;ENSG00000225946;ENSG00000228343;ENSG00000256185;ENSG00000235072;ENSG00000228350;ENSG00000242125;ENSG00000263050;ENSG00000214922;ENSG00000230223	11
pirenzepine	A	ENSG00000164621;ENSG00000228343;ENSG00000256185;ENSG00000230606;ENSG00000118412;ENSG00000255443;ENSG00000232274;ENSG00000260396	8
cefotaxime	J	ENSG00000231607;ENSG00000118412;ENSG00000254429;ENSG00000260336;ENSG00000272216;ENSG00000235072;ENSG00000260396	7
thioproperazine	N	ENSG00000227719;ENSG00000228343;ENSG00000256185;ENSG00000272216;ENSG00000196696;ENSG00000235072;ENSG00000260735;ENSG00000226803;ENSG00000260336;ENSG00000261519;ENSG00000272711;ENSG00000231607;ENSG00000260396	13
dihydrostreptomycin	S	ENSG00000204625;ENSG00000225946;ENSG00000228343;ENSG00000236772;ENSG00000258442;ENSG00000267670;ENSG00000256185;ENSG00000235072;ENSG00000088970	9
acenocoumarol	B	ENSG00000215765;ENSG00000230606;ENSG00000253116;ENSG00000226803;ENSG00000235072;ENSG00000255443;ENSG00000228343;ENSG00000144596;ENSG00000261519	9
triamcinolone	NA	ENSG00000214922;ENSG00000215765;ENSG00000230606;ENSG00000237697;ENSG00000256185;ENSG00000263050;ENSG00000249717;ENSG00000182873;ENSG00000218510;ENSG00000242687;ENSG00000259322;ENSG00000266897;ENSG00000272216;ENSG00000272599;ENSG00000249532	15
tetracycline	NA	ENSG00000125804;ENSG00000188338;ENSG00000225946;ENSG00000228343;ENSG00000256185;ENSG00000260743;ENSG00000235072;ENSG00000186842;ENSG00000215424;ENSG00000215765;ENSG00000260023	11
dihydroergotamine	N	ENSG00000196756;ENSG00000231607;ENSG00000242125;ENSG00000266897;ENSG00000272599;ENSG00000228343;ENSG00000256185;ENSG00000272216;ENSG00000242687;ENSG00000262420;ENSG00000214922;ENSG00000263072	12
isoniazid	J	ENSG00000224195;ENSG00000226334;ENSG00000230606;ENSG00000232710;ENSG00000235072;ENSG00000263072;ENSG00000272216;ENSG00000225733;ENSG00000235280;ENSG00000249532	10
tranexamic acid	B	ENSG00000231607;ENSG00000272579;ENSG00000256185;ENSG00000006062;ENSG00000259644;ENSG00000260735;ENSG00000261519;ENSG00000260396;ENSG00000265678	9
ampyrone	NA	ENSG00000088970;ENSG00000099869;ENSG00000126005;ENSG00000152931;ENSG00000175873;ENSG00000176075;ENSG00000179935;ENSG00000183242;ENSG00000206337;ENSG00000215765;ENSG00000215908;ENSG00000224063;ENSG00000225946;ENSG00000227403;ENSG00000227719;ENSG00000228350;ENSG00000231607;ENSG00000235072;ENSG00000235947;ENSG00000237248;ENSG00000237941;ENSG00000242125;ENSG00000249267;ENSG00000255318;ENSG00000259758…	40
ranitidine	A	ENSG00000266897;ENSG00000272216;ENSG00000006062;ENSG00000230606;ENSG00000267161;ENSG00000263050;ENSG00000228343;ENSG00000236772;ENSG00000260023	9
piroxicam	NA	ENSG00000215908;ENSG00000255318;ENSG00000272579;ENSG00000267161;ENSG00000263050;ENSG00000272216;ENSG00000227719;ENSG00000235733	8
etodolac	NA	ENSG00000228350;ENSG00000257303;ENSG00000228343;ENSG00000267161;ENSG00000272216;ENSG00000118412;ENSG00000272299	7
pentetrazol	R	ENSG00000006062;ENSG00000125804;ENSG00000225946;ENSG00000228343;ENSG00000261519;ENSG00000266897;ENSG00000269131;ENSG00000272299;ENSG00000186842;ENSG00000263050;ENSG00000230606;ENSG00000265678;ENSG00000272599	13
etofylline	NA	ENSG00000266897;ENSG00000224945;ENSG00000267161;ENSG00000272216;ENSG00000104691;ENSG00000125804;ENSG00000215908;ENSG00000224195;ENSG00000255443;ENSG00000228343	10
levamisole	NA	ENSG00000125804;ENSG00000215908;ENSG00000231690;ENSG00000237438;ENSG00000237697;ENSG00000266897;ENSG00000272299;ENSG00000260023;ENSG00000263050;ENSG00000227719;ENSG00000259322	11
tiratricol	NA	ENSG00000236772;ENSG00000242687;ENSG00000125804	3
pyrantel	P	ENSG00000125804;ENSG00000183242;ENSG00000225733;ENSG00000266897;ENSG00000272216;ENSG00000179935;ENSG00000255242;ENSG00000255318;ENSG00000267161;ENSG00000224063;ENSG00000224195;ENSG00000225946;ENSG00000231607;ENSG00000236144;ENSG00000241954;ENSG00000254389;ENSG00000269131;ENSG00000273311;ENSG00000265678	19
antimycin A	NA	ENSG00000183242;ENSG00000215424;ENSG00000272579;ENSG00000006062;ENSG00000267161;ENSG00000204623;ENSG00000231607;ENSG00000248161;ENSG00000272216;ENSG00000179935;ENSG00000215908;ENSG00000224195;ENSG00000263050;ENSG00000175873;ENSG00000228343;ENSG00000266897	16
scopolamine N-oxide	NA	ENSG00000263050;ENSG00000266897;ENSG00000267161;ENSG00000204623;ENSG00000230223;ENSG00000228343;ENSG00000272216	7
chlorzoxazone	M	ENSG00000012171;ENSG00000031544;ENSG00000099869;ENSG00000104691;ENSG00000118412;ENSG00000144596;ENSG00000152931;ENSG00000175873;ENSG00000176075;ENSG00000177853;ENSG00000182873;ENSG00000197670;ENSG00000198221;ENSG00000204625;ENSG00000214922;ENSG00000215765;ENSG00000215908;ENSG00000224063;ENSG00000225946;ENSG00000227403;ENSG00000227719;ENSG00000228350;ENSG00000231607;ENSG00000235072;ENSG00000235725…	67
tranylcypromine	N	ENSG00000266897;ENSG00000267161;ENSG00000263050;ENSG00000228343;ENSG00000228350;ENSG00000215424;ENSG00000259577	7
pargyline	NA	ENSG00000175873;ENSG00000228315;ENSG00000266897;ENSG00000263050;ENSG00000272216	5
oxolinic acid	NA	ENSG00000269131;ENSG00000272216;ENSG00000228343;ENSG00000267161;ENSG00000263198;ENSG00000272599;ENSG00000125804;ENSG00000164621;ENSG00000224195;ENSG00000225465;ENSG00000225733;ENSG00000225946;ENSG00000228463;ENSG00000236144;ENSG00000254429;ENSG00000263050;ENSG00000215765;ENSG00000265678	18
flufenamic acid	NA	ENSG00000237438;ENSG00000261519;ENSG00000006062;ENSG00000267161;ENSG00000249532;ENSG00000263050;ENSG00000272216;ENSG00000225946;ENSG00000228343;ENSG00000232710;ENSG00000255443;ENSG00000260396	12
fenspiride	R	ENSG00000215765;ENSG00000228343;ENSG00000228350;ENSG00000266897;ENSG00000225946;ENSG00000235072;ENSG00000261478;ENSG00000263050;ENSG00000272216	9
xylometazoline	R	ENSG00000231607;ENSG00000272579;ENSG00000228343;ENSG00000249532;ENSG00000266897;ENSG00000267161;ENSG00000225733;ENSG00000230606;ENSG00000253116;ENSG00000263050;ENSG00000272216;ENSG00000125804	12
hyoscyamine	A	ENSG00000237125;ENSG00000272299;ENSG00000261519;ENSG00000266897;ENSG00000267161;ENSG00000272216;ENSG00000125804;ENSG00000230606;ENSG00000265678	9
alverine	NA	ENSG00000228343;ENSG00000228350;ENSG00000231607;ENSG00000266897;ENSG00000272579;ENSG00000267161;ENSG00000235072;ENSG00000272216;ENSG00000125804	9
nimesulide	N	ENSG00000204625;ENSG00000237438;ENSG00000266897;ENSG00000272299;ENSG00000088970;ENSG00000225946;ENSG00000272216;ENSG00000226803;ENSG00000242687;ENSG00000263050;ENSG00000125804;ENSG00000232860;ENSG00000256185;ENSG00000272599	14
flumequine	J	ENSG00000224195;ENSG00000272216;ENSG00000235072;ENSG00000125804;ENSG00000225733;ENSG00000225946;ENSG00000228343;ENSG00000228350;ENSG00000266897;ENSG00000224945;ENSG00000265678	11
gemfibrozil	NA	ENSG00000259322;ENSG00000260336;ENSG00000267161;ENSG00000272216;ENSG00000237438;ENSG00000260735;ENSG00000260917;ENSG00000263050;ENSG00000225946;ENSG00000266897	10
oxymetazoline	R	ENSG00000272579;ENSG00000228343;ENSG00000256185;ENSG00000266897;ENSG00000267161;ENSG00000263050;ENSG00000260400	7
chlorphenesin	NA	ENSG00000260396;ENSG00000235947;ENSG00000263050;ENSG00000272216;ENSG00000259322	5
ethosuximide	N	ENSG00000118412;ENSG00000125804;ENSG00000164621;ENSG00000175873;ENSG00000204148;ENSG00000215765;ENSG00000227403;ENSG00000228343;ENSG00000231607;ENSG00000260917;ENSG00000262179;ENSG00000266897;ENSG00000270074;ENSG00000270742;ENSG00000272579;ENSG00000256185;ENSG00000267161;ENSG00000230606;ENSG00000235072;ENSG00000263050;ENSG00000272216	21
aztreonam	J	ENSG00000215765;ENSG00000231607;ENSG00000237438;ENSG00000259758;ENSG00000263198;ENSG00000266897;ENSG00000269131;ENSG00000272299;ENSG00000272579;ENSG00000228343;ENSG00000267161;ENSG00000226803;ENSG00000235072;ENSG00000263050;ENSG00000125804;ENSG00000224195;ENSG00000225946;ENSG00000228463;ENSG00000265678;ENSG00000272216	20
hydrastinine	NA	ENSG00000225946;ENSG00000235072;ENSG00000125804;ENSG00000267161;ENSG00000272216;ENSG00000224063;ENSG00000224195;ENSG00000228343;ENSG00000255443;ENSG00000266897	10
tolfenamic acid	M	ENSG00000231607;ENSG00000272299;ENSG00000272579;ENSG00000228343;ENSG00000266897;ENSG00000267161;ENSG00000228350;ENSG00000272216	8
mefexamide	A	ENSG00000272299;ENSG00000267161;ENSG00000248161;ENSG00000272216	4
nifenazone	M	ENSG00000227719;ENSG00000230606;ENSG00000272216;ENSG00000224063;ENSG00000225092;ENSG00000226803;ENSG00000261519;ENSG00000263050;ENSG00000225733;ENSG00000228343;ENSG00000255443	11
metampicillin	J	ENSG00000164621;ENSG00000272299;ENSG00000228343;ENSG00000226803;ENSG00000263050;ENSG00000272216;ENSG00000125804;ENSG00000225465;ENSG00000242687;ENSG00000265678	10
cloxacillin	NA	ENSG00000175873;ENSG00000267161;ENSG00000183242	3
pentoxifylline	NA	ENSG00000237438;ENSG00000224945;ENSG00000267161;ENSG00000272599;ENSG00000263050;ENSG00000228343;ENSG00000269318	7
meclofenamic acid	NA	ENSG00000164621;ENSG00000255242;ENSG00000230606;ENSG00000237438;ENSG00000260735;ENSG00000263050;ENSG00000125804;ENSG00000272216	8
glibenclamide	A	ENSG00000012171;ENSG00000099869;ENSG00000104691;ENSG00000118412;ENSG00000126005;ENSG00000130600;ENSG00000132832;ENSG00000175873;ENSG00000176075;ENSG00000186842;ENSG00000196756;ENSG00000197670;ENSG00000204625;ENSG00000213994;ENSG00000214922;ENSG00000215765;ENSG00000223380;ENSG00000227719;ENSG00000228343;ENSG00000228350;ENSG00000231607;ENSG00000232656;ENSG00000235072;ENSG00000235947;ENSG00000235994…	53
albendazole	P	ENSG00000227719;ENSG00000228350;ENSG00000272299;ENSG00000196696;ENSG00000224063;ENSG00000228343;ENSG00000231607;ENSG00000232656;ENSG00000234912;ENSG00000236144;ENSG00000249532;ENSG00000253230;ENSG00000256185;ENSG00000261519;ENSG00000272216;ENSG00000260396	16
clotrimazole	A	ENSG00000118412;ENSG00000183242;ENSG00000228343;ENSG00000235072;ENSG00000088970;ENSG00000204625;ENSG00000224063;ENSG00000229645;ENSG00000272216;ENSG00000186594;ENSG00000241954;ENSG00000263050;ENSG00000266897;ENSG00000273311	14
labetalol	C	ENSG00000227719;ENSG00000231607;ENSG00000237438;ENSG00000272299;ENSG00000228343;ENSG00000229645;ENSG00000249532;ENSG00000224063;ENSG00000228350;ENSG00000272216;ENSG00000132832;ENSG00000235072;ENSG00000263050	13
oxybutynin	G	ENSG00000265678;ENSG00000006062;ENSG00000099869;ENSG00000224063;ENSG00000228343;ENSG00000229645;ENSG00000231607;ENSG00000255318;ENSG00000260336;ENSG00000263050;ENSG00000242125;ENSG00000261613;ENSG00000214922;ENSG00000228315;ENSG00000232656;ENSG00000260023;ENSG00000272216	17
oxytetracycline	D	ENSG00000272299;ENSG00000228343;ENSG00000229645;ENSG00000272216;ENSG00000272599;ENSG00000225946;ENSG00000226803;ENSG00000260396;ENSG00000261519	9
guanethidine	C	ENSG00000118412;ENSG00000261646;ENSG00000272299;ENSG00000215908;ENSG00000224063;ENSG00000229645;ENSG00000231607;ENSG00000232656;ENSG00000272216	9
clonidine	C	ENSG00000196756;ENSG00000231607;ENSG00000249790;ENSG00000272299;ENSG00000224063;ENSG00000229645;ENSG00000232710;ENSG00000263050;ENSG00000263198;ENSG00000272216;ENSG00000164621;ENSG00000214922;ENSG00000225733;ENSG00000235072;ENSG00000249532;ENSG00000256185;ENSG00000266897	17
antazoline	R	ENSG00000237697;ENSG00000255443;ENSG00000272599;ENSG00000179935;ENSG00000224063;ENSG00000228343;ENSG00000242125;ENSG00000259322;ENSG00000260023;ENSG00000266897	10
vinpocetine	N	ENSG00000272201;ENSG00000260336;ENSG00000263050;ENSG00000272216;ENSG00000228343;ENSG00000255443;ENSG00000231607	7
cinnarizine	N	ENSG00000215765;ENSG00000224063;ENSG00000228343;ENSG00000249532;ENSG00000260396;ENSG00000272216;ENSG00000272599	7
spiperone	V	ENSG00000227719;ENSG00000118412;ENSG00000186594;ENSG00000196756;ENSG00000224195;ENSG00000226803;ENSG00000228343;ENSG00000231607;ENSG00000251022;ENSG00000261519;ENSG00000265242;ENSG00000272711	12
fipexide	N	ENSG00000088970;ENSG00000225946;ENSG00000237697;ENSG00000255443;ENSG00000259644;ENSG00000272299;ENSG00000167117;ENSG00000224063;ENSG00000228343;ENSG00000229645;ENSG00000231607;ENSG00000249532;ENSG00000251632;ENSG00000263050;ENSG00000265678;ENSG00000272216	16
pimozide	N	ENSG00000088970;ENSG00000214922;ENSG00000099869;ENSG00000196756;ENSG00000228343;ENSG00000229645;ENSG00000231607;ENSG00000263050;ENSG00000266897;ENSG00000272216;ENSG00000218510;ENSG00000224063;ENSG00000227719;ENSG00000237248;ENSG00000242125;ENSG00000256185;ENSG00000230223;ENSG00000254429;ENSG00000259322;ENSG00000273311	20
mepacrine	P	ENSG00000164621;ENSG00000196756;ENSG00000226803;ENSG00000227719;ENSG00000237697;ENSG00000258442;ENSG00000260023;ENSG00000272299;ENSG00000118412;ENSG00000182165;ENSG00000186594;ENSG00000228343;ENSG00000229645;ENSG00000254429;ENSG00000272216	15
bupropion	N	ENSG00000118412;ENSG00000164621;ENSG00000237697;ENSG00000224063;ENSG00000228343;ENSG00000265678;ENSG00000272216;ENSG00000125804;ENSG00000226803;ENSG00000261519;ENSG00000266897;ENSG00000272579;ENSG00000242125	13
etacrynic acid	C	ENSG00000232931;ENSG00000261519;ENSG00000272299;ENSG00000088970;ENSG00000136315;ENSG00000186594;ENSG00000224063;ENSG00000225930;ENSG00000228315;ENSG00000229645;ENSG00000231607;ENSG00000236144;ENSG00000261460;ENSG00000272216;ENSG00000260396	15
clomipramine	N	ENSG00000237697;ENSG00000266897;ENSG00000272299;ENSG00000006062;ENSG00000225946;ENSG00000228343;ENSG00000229645;ENSG00000231607;ENSG00000255242;ENSG00000265678;ENSG00000267296;ENSG00000272216;ENSG00000104725;ENSG00000118412;ENSG00000167117;ENSG00000204625;ENSG00000224078;ENSG00000224945;ENSG00000225733;ENSG00000227403;ENSG00000249532;ENSG00000249790;ENSG00000254429;ENSG00000256185;ENSG00000258442…	28
methylprednisolone	D	ENSG00000236772;ENSG00000255318;ENSG00000204625;ENSG00000224063;ENSG00000228343;ENSG00000263050;ENSG00000272216;ENSG00000232710;ENSG00000249532;ENSG00000259644	10
mepyramine	NA	ENSG00000227719;ENSG00000272299;ENSG00000260336;ENSG00000272216;ENSG00000263050;ENSG00000265678;ENSG00000049319;ENSG00000215765;ENSG00000231607;ENSG00000235733;ENSG00000260023	11
mifepristone	G	ENSG00000231607;ENSG00000006062;ENSG00000215908;ENSG00000224063;ENSG00000228343;ENSG00000232656;ENSG00000266897;ENSG00000272216;ENSG00000272599;ENSG00000175873;ENSG00000235072;ENSG00000273311	12
alprenolol	C	ENSG00000227719;ENSG00000231607;ENSG00000224063;ENSG00000272216;ENSG00000125804;ENSG00000215424;ENSG00000228350;ENSG00000232710;ENSG00000241345;ENSG00000242125;ENSG00000228315;ENSG00000237517;ENSG00000263198	13
praziquantel	P	ENSG00000228350;ENSG00000237697;ENSG00000224063;ENSG00000229645;ENSG00000260336;ENSG00000263050;ENSG00000266897;ENSG00000272216	8
sulfinpyrazone	NA	ENSG00000227719;ENSG00000228343;ENSG00000229645;ENSG00000260396;ENSG00000272216;ENSG00000272579;ENSG00000125804;ENSG00000265678	8
diperodon	NA	ENSG00000164621;ENSG00000214922;ENSG00000218510;ENSG00000228350;ENSG00000261478;ENSG00000235072	6
tremorine	NA	ENSG00000164621;ENSG00000227719;ENSG00000237697;ENSG00000261087;ENSG00000261519;ENSG00000225930;ENSG00000228343;ENSG00000241954;ENSG00000242687;ENSG00000225946;ENSG00000226803;ENSG00000272599	12
furosemide	C	ENSG00000164621;ENSG00000228350;ENSG00000175873;ENSG00000224063;ENSG00000261496;ENSG00000272216;ENSG00000225946;ENSG00000259644	8
chlortalidone	C	ENSG00000227719;ENSG00000237697;ENSG00000228343;ENSG00000179935;ENSG00000238261;ENSG00000230223	6
bambuterol	NA	ENSG00000237697;ENSG00000228343;ENSG00000272216;ENSG00000260023	4
ketotifen	NA	ENSG00000118412;ENSG00000224063;ENSG00000206337;ENSG00000249790;ENSG00000272599;ENSG00000228343;ENSG00000231607	7
terbutaline	NA	ENSG00000225930;ENSG00000227719;ENSG00000231607;ENSG00000272299;ENSG00000225946;ENSG00000260396;ENSG00000272216	7
alfuzosin	G	ENSG00000272299;ENSG00000225946;ENSG00000228343;ENSG00000241954;ENSG00000261460;ENSG00000272216;ENSG00000175873;ENSG00000269131;ENSG00000204623;ENSG00000230606;ENSG00000267161;ENSG00000235072;ENSG00000263050	13
practolol	C	ENSG00000164621;ENSG00000272299;ENSG00000241954;ENSG00000260743;ENSG00000006062;ENSG00000175873;ENSG00000179935;ENSG00000225946;ENSG00000235725;ENSG00000235865;ENSG00000235947;ENSG00000253701;ENSG00000262420;ENSG00000225733;ENSG00000228343;ENSG00000230606;ENSG00000263198	17
methapyrilene	A	ENSG00000006062;ENSG00000164621;ENSG00000215765;ENSG00000237438;ENSG00000259322;ENSG00000224063;ENSG00000256185;ENSG00000272216;ENSG00000088970;ENSG00000225946;ENSG00000226803;ENSG00000228343;ENSG00000254429;ENSG00000257303	14
dobutamine	NA	ENSG00000215765;ENSG00000186842;ENSG00000214922;ENSG00000232710;ENSG00000266897;ENSG00000272216;ENSG00000263050;ENSG00000260336	8
betamethasone	A	ENSG00000164621;ENSG00000104691;ENSG00000196756;ENSG00000227403;ENSG00000228350;ENSG00000235072;ENSG00000237438;ENSG00000253230;ENSG00000254429;ENSG00000256185;ENSG00000267296;ENSG00000272599;ENSG00000125804;ENSG00000228343;ENSG00000272216	15
debrisoquine	C	ENSG00000006062;ENSG00000118412;ENSG00000164621;ENSG00000236772;ENSG00000228343;ENSG00000272216;ENSG00000183242;ENSG00000225946;ENSG00000231607;ENSG00000261519;ENSG00000186594;ENSG00000225733;ENSG00000228463;ENSG00000232710;ENSG00000235280;ENSG00000254429;ENSG00000257303;ENSG00000260804	18
betaxolol	C	ENSG00000164621;ENSG00000272299;ENSG00000224063;ENSG00000225946;ENSG00000228343;ENSG00000230223;ENSG00000231607;ENSG00000266897;ENSG00000225733;ENSG00000263050	10
ketanserin	NA	ENSG00000164621;ENSG00000237438;ENSG00000246777;ENSG00000272216;ENSG00000272599;ENSG00000214922;ENSG00000228343;ENSG00000242086;ENSG00000249532;ENSG00000254429;ENSG00000263050;ENSG00000125804;ENSG00000225946	13
zidovudine	J	ENSG00000237438;ENSG00000272299;ENSG00000225946;ENSG00000228343;ENSG00000104691;ENSG00000235733;ENSG00000256185;ENSG00000259322;ENSG00000186526;ENSG00000204625;ENSG00000224063;ENSG00000225733;ENSG00000227403;ENSG00000235947;ENSG00000255318;ENSG00000260917;ENSG00000261478;ENSG00000266897;ENSG00000272216	19
desipramine	N	ENSG00000272299;ENSG00000186594;ENSG00000228343;ENSG00000232710;ENSG00000261519;ENSG00000228350;ENSG00000230606;ENSG00000231607;ENSG00000237438;ENSG00000249532;ENSG00000272201;ENSG00000104725;ENSG00000225733;ENSG00000226803;ENSG00000228463;ENSG00000256185;ENSG00000257303;ENSG00000272216;ENSG00000272711	19
enoxacin	J	ENSG00000215765;ENSG00000272299;ENSG00000204623;ENSG00000235733;ENSG00000254429;ENSG00000269131;ENSG00000224195;ENSG00000225946;ENSG00000230223	9
methotrexate	L	ENSG00000227719;ENSG00000272299;ENSG00000215765;ENSG00000225946;ENSG00000237438;ENSG00000257303;ENSG00000260396;ENSG00000175873;ENSG00000088970;ENSG00000224063;ENSG00000226803;ENSG00000232710;ENSG00000255242;ENSG00000126005;ENSG00000196696;ENSG00000231607;ENSG00000235280;ENSG00000242086;ENSG00000242125;ENSG00000249532;ENSG00000263072;ENSG00000254429;ENSG00000261460;ENSG00000188070;ENSG00000228350…	29
nicardipine	NA	ENSG00000132832;ENSG00000232656;ENSG00000235072;ENSG00000272216;ENSG00000272299;ENSG00000224063;ENSG00000225946;ENSG00000230223;ENSG00000118412;ENSG00000164621;ENSG00000224195;ENSG00000232274;ENSG00000263050	13
hemicholinium	NA	ENSG00000164621;ENSG00000235072;ENSG00000272299;ENSG00000175873;ENSG00000225946;ENSG00000227719;ENSG00000259322;ENSG00000263072;ENSG00000104691;ENSG00000177853;ENSG00000188338;ENSG00000225733;ENSG00000228350;ENSG00000229589;ENSG00000230223;ENSG00000231607;ENSG00000256185;ENSG00000241954	18
phenylpropanolamine	R	ENSG00000215765;ENSG00000227719;ENSG00000272599;ENSG00000228343;ENSG00000228350;ENSG00000237438;ENSG00000266897;ENSG00000186594;ENSG00000225733;ENSG00000228463;ENSG00000232710;ENSG00000257303;ENSG00000260804;ENSG00000263050;ENSG00000263198	15
sulfafurazole	NA	ENSG00000204148;ENSG00000227719;ENSG00000266897;ENSG00000175873;ENSG00000206337;ENSG00000228343;ENSG00000241954;ENSG00000225930;ENSG00000254429;ENSG00000260396;ENSG00000269131;ENSG00000272216;ENSG00000224195;ENSG00000230606	14
clorgiline	V	ENSG00000228350;ENSG00000272299;ENSG00000263072;ENSG00000228343;ENSG00000255443;ENSG00000272216;ENSG00000215424;ENSG00000224195;ENSG00000253230;ENSG00000254429	10
clopamide	C	ENSG00000049319;ENSG00000088970;ENSG00000099869;ENSG00000118412;ENSG00000176075;ENSG00000186842;ENSG00000215765;ENSG00000215908;ENSG00000227719;ENSG00000228350;ENSG00000236772;ENSG00000237248;ENSG00000237941;ENSG00000253352;ENSG00000255318;ENSG00000260023;ENSG00000260396;ENSG00000263198;ENSG00000269131;ENSG00000270742;ENSG00000272579;ENSG00000175873;ENSG00000186594;ENSG00000224063;ENSG00000228343…	29
metergoline	G	ENSG00000270742;ENSG00000215424;ENSG00000224063;ENSG00000228343;ENSG00000241954;ENSG00000259322;ENSG00000125804;ENSG00000186594;ENSG00000225733;ENSG00000228350;ENSG00000254429;ENSG00000255443;ENSG00000265678;ENSG00000186526;ENSG00000196756;ENSG00000230606;ENSG00000256185;ENSG00000272216	18
methylergometrine	G	ENSG00000164621;ENSG00000196756;ENSG00000215765;ENSG00000242125;ENSG00000253230;ENSG00000254429;ENSG00000228343;ENSG00000272216;ENSG00000214922;ENSG00000225946;ENSG00000231607;ENSG00000235072;ENSG00000256185;ENSG00000259073;ENSG00000225733;ENSG00000255443	16
probucol	NA	ENSG00000227719;ENSG00000088970;ENSG00000228343;ENSG00000254429;ENSG00000269131;ENSG00000196696;ENSG00000204623;ENSG00000230606;ENSG00000232656;ENSG00000232931;ENSG00000125804;ENSG00000224195;ENSG00000235733;ENSG00000238261	14
kanamycin	A	ENSG00000164621;ENSG00000215765;ENSG00000225946;ENSG00000228343;ENSG00000272216;ENSG00000232710	6
ascorbic acid	NA	ENSG00000235072;ENSG00000228343;ENSG00000263050;ENSG00000225733;ENSG00000230223;ENSG00000272599	6
zaprinast	NA	ENSG00000215765;ENSG00000225946;ENSG00000228343;ENSG00000254429;ENSG00000256185;ENSG00000260396;ENSG00000265678;ENSG00000224063;ENSG00000272201	9
clenbuterol	NA	ENSG00000164621;ENSG00000215765;ENSG00000186594;ENSG00000224195;ENSG00000227719;ENSG00000228343;ENSG00000260743;ENSG00000254429;ENSG00000260396;ENSG00000230606;ENSG00000263050;ENSG00000266897	12
hycanthone	A	ENSG00000215765;ENSG00000228350;ENSG00000235072;ENSG00000272299;ENSG00000088970;ENSG00000182165;ENSG00000186594;ENSG00000215424;ENSG00000225946;ENSG00000254429;ENSG00000260023;ENSG00000260336;ENSG00000272599;ENSG00000261087;ENSG00000104691;ENSG00000188070;ENSG00000196756;ENSG00000224195;ENSG00000226803;ENSG00000228343;ENSG00000231607;ENSG00000232710;ENSG00000235106;ENSG00000251022	24
brinzolamide	S	ENSG00000164621;ENSG00000215765;ENSG00000227719;ENSG00000231690;ENSG00000232710;ENSG00000260743;ENSG00000261460;ENSG00000261478;ENSG00000263072;ENSG00000272216;ENSG00000204623;ENSG00000224945;ENSG00000215424;ENSG00000225946;ENSG00000226803;ENSG00000253230;ENSG00000254429;ENSG00000260804;ENSG00000261519;ENSG00000263050	20
metitepine	NA	ENSG00000215424;ENSG00000254389;ENSG00000186594;ENSG00000224063;ENSG00000228343;ENSG00000179935;ENSG00000232710;ENSG00000263050	8
amikacin	D	ENSG00000228350;ENSG00000228343;ENSG00000188070;ENSG00000196756;ENSG00000225733;ENSG00000226803;ENSG00000238261;ENSG00000256185;ENSG00000272216	9
methyldopa	NA	ENSG00000272216;ENSG00000259322;ENSG00000260023;ENSG00000263072;ENSG00000204623;ENSG00000254429;ENSG00000230606;ENSG00000255318	8
chlormezanone	NA	ENSG00000272299;ENSG00000228343;ENSG00000263072;ENSG00000232710	4
maprotiline	N	ENSG00000164621;ENSG00000186594;ENSG00000224063;ENSG00000254429;ENSG00000088970;ENSG00000232710;ENSG00000272216;ENSG00000204148;ENSG00000260804;ENSG00000272711	10
ambroxol	NA	ENSG00000164621;ENSG00000215765;ENSG00000175873;ENSG00000261460;ENSG00000263050;ENSG00000118412;ENSG00000186594;ENSG00000225930;ENSG00000228343;ENSG00000231607;ENSG00000235072;ENSG00000238261;ENSG00000256185;ENSG00000261087;ENSG00000272216;ENSG00000196756;ENSG00000236144;ENSG00000260023;ENSG00000266897	19
clofazimine	NA	ENSG00000164621;ENSG00000272299;ENSG00000186594;ENSG00000228343;ENSG00000263072;ENSG00000263050;ENSG00000235072;ENSG00000256185;ENSG00000266897	9
etoposide	L	ENSG00000006062;ENSG00000215424;ENSG00000215765;ENSG00000229645;ENSG00000182165;ENSG00000186594;ENSG00000225946;ENSG00000088970;ENSG00000125804;ENSG00000218510;ENSG00000224195;ENSG00000227719;ENSG00000242086;ENSG00000242125;ENSG00000263050;ENSG00000263072;ENSG00000266897;ENSG00000225733;ENSG00000259322	19
cefoperazone	J	ENSG00000164621;ENSG00000228343;ENSG00000232710;ENSG00000266897;ENSG00000196756;ENSG00000230223;ENSG00000235072	7
piracetam	NA	ENSG00000225946;ENSG00000224195;ENSG00000255443;ENSG00000266897;ENSG00000272216;ENSG00000224063;ENSG00000228350;ENSG00000228343;ENSG00000230606	9
molsidomine	C	ENSG00000225946;ENSG00000228350;ENSG00000272299;ENSG00000177853;ENSG00000204623;ENSG00000230606;ENSG00000241881;ENSG00000255224;ENSG00000272216;ENSG00000228343	10
dirithromycin	J	ENSG00000099869;ENSG00000118412;ENSG00000126005;ENSG00000130600;ENSG00000152931;ENSG00000175873;ENSG00000176075;ENSG00000177853;ENSG00000179935;ENSG00000215765;ENSG00000215908;ENSG00000225946;ENSG00000227403;ENSG00000227719;ENSG00000228350;ENSG00000229645;ENSG00000231607;ENSG00000232710;ENSG00000235947;ENSG00000236772;ENSG00000237941;ENSG00000242086;ENSG00000242125;ENSG00000246263;ENSG00000251022…	46
artemisinin	NA	ENSG00000228350;ENSG00000272299;ENSG00000125804;ENSG00000232860;ENSG00000241881;ENSG00000270742;ENSG00000272599;ENSG00000228343;ENSG00000266897	9
budesonide	A	ENSG00000164621;ENSG00000183242;ENSG00000225946;ENSG00000227719;ENSG00000272579;ENSG00000218510;ENSG00000226803;ENSG00000251023;ENSG00000261519;ENSG00000266897;ENSG00000272216;ENSG00000228343;ENSG00000228350;ENSG00000254429;ENSG00000263050;ENSG00000260023	16
triflusal	B	ENSG00000235947;ENSG00000259322;ENSG00000136315;ENSG00000177853;ENSG00000228463;ENSG00000229589;ENSG00000266897;ENSG00000267296;ENSG00000272216;ENSG00000272599;ENSG00000125804;ENSG00000227719;ENSG00000228343	13
gliclazide	A	ENSG00000164621;ENSG00000179935;ENSG00000204625;ENSG00000215765;ENSG00000227403;ENSG00000251022;ENSG00000177853;ENSG00000228463;ENSG00000235072;ENSG00000238261;ENSG00000242125;ENSG00000249717;ENSG00000253701;ENSG00000260336;ENSG00000260619;ENSG00000263753;ENSG00000266897;ENSG00000272216;ENSG00000118412;ENSG00000186594;ENSG00000225946;ENSG00000228343;ENSG00000256185;ENSG00000261519;ENSG00000269131…	29
ceftazidime	J	ENSG00000204625;ENSG00000006062;ENSG00000204623;ENSG00000224195;ENSG00000226803;ENSG00000242086;ENSG00000249532;ENSG00000266897;ENSG00000272216	9
propafenone	C	ENSG00000088970;ENSG00000118412;ENSG00000130600;ENSG00000164621;ENSG00000179935;ENSG00000188338;ENSG00000204625;ENSG00000228350;ENSG00000230223;ENSG00000235072;ENSG00000237125;ENSG00000249532;ENSG00000260023;ENSG00000262179;ENSG00000272201;ENSG00000272299;ENSG00000230606;ENSG00000231607;ENSG00000263050;ENSG00000272216;ENSG00000228343;ENSG00000272599;ENSG00000273311	23
bromperidol	NA	ENSG00000249532;ENSG00000130600;ENSG00000132832;ENSG00000230606;ENSG00000231607;ENSG00000235072;ENSG00000235865;ENSG00000238261;ENSG00000241345;ENSG00000242125;ENSG00000249717;ENSG00000260396;ENSG00000272216;ENSG00000215765	14
imipenem	NA	ENSG00000177853;ENSG00000249532;ENSG00000251022;ENSG00000270074;ENSG00000175873;ENSG00000232710;ENSG00000238261;ENSG00000272299;ENSG00000125804;ENSG00000186594;ENSG00000255443;ENSG00000272216;ENSG00000256185	13
mesoridazine	N	ENSG00000125804;ENSG00000164621;ENSG00000249532;ENSG00000251022;ENSG00000259577;ENSG00000272579;ENSG00000272599;ENSG00000228343;ENSG00000228463;ENSG00000230606;ENSG00000272216;ENSG00000215765;ENSG00000235733;ENSG00000265678	14
thiocolchicoside	M	ENSG00000272599;ENSG00000249532;ENSG00000263198;ENSG00000266897;ENSG00000272216;ENSG00000125804;ENSG00000224195;ENSG00000225946;ENSG00000228343;ENSG00000231607;ENSG00000235106;ENSG00000254429;ENSG00000256185;ENSG00000269131;ENSG00000215424;ENSG00000228463;ENSG00000238261;ENSG00000265678;ENSG00000267161	19
trimetazidine	C	ENSG00000006062;ENSG00000164621;ENSG00000204625;ENSG00000225946;ENSG00000228350;ENSG00000177853;ENSG00000266897;ENSG00000272216;ENSG00000224195;ENSG00000255443;ENSG00000249532	11
Prestwick-559	NA	ENSG00000164621;ENSG00000204625;ENSG00000206337;ENSG00000237438;ENSG00000204623;ENSG00000228343;ENSG00000272216;ENSG00000231607;ENSG00000254429	9
iobenguane	NA	ENSG00000164621;ENSG00000204625;ENSG00000249532;ENSG00000263050;ENSG00000215765;ENSG00000225092;ENSG00000266897;ENSG00000227403;ENSG00000272216	9
etamivan	R	ENSG00000118412;ENSG00000164621;ENSG00000175873;ENSG00000177853;ENSG00000204625;ENSG00000206337;ENSG00000224945;ENSG00000225946;ENSG00000241881;ENSG00000241954;ENSG00000249267;ENSG00000249532;ENSG00000251022;ENSG00000272299;ENSG00000272579;ENSG00000204623;ENSG00000272216;ENSG00000232860;ENSG00000226803;ENSG00000260336	20
cyclizine	NA	ENSG00000164621;ENSG00000175873;ENSG00000204625;ENSG00000227403;ENSG00000228350;ENSG00000260336;ENSG00000228343;ENSG00000266897;ENSG00000272216;ENSG00000125804;ENSG00000186594;ENSG00000225465;ENSG00000228463;ENSG00000254389;ENSG00000259322;ENSG00000261519;ENSG00000118412;ENSG00000265678	18
Trolox C	NA	ENSG00000204625;ENSG00000228350;ENSG00000272599;ENSG00000227719;ENSG00000228343;ENSG00000230606;ENSG00000266897;ENSG00000272216;ENSG00000255443	9
clorsulon	N	ENSG00000118412;ENSG00000164621;ENSG00000177853;ENSG00000228343;ENSG00000230606;ENSG00000251022;ENSG00000204623;ENSG00000249532;ENSG00000266897;ENSG00000125804;ENSG00000263050;ENSG00000215765;ENSG00000260336	13
parthenolide	NA	ENSG00000164621;ENSG00000175873;ENSG00000177853;ENSG00000186594;ENSG00000229645;ENSG00000257303;ENSG00000272299;ENSG00000006062;ENSG00000088970;ENSG00000104691;ENSG00000188070;ENSG00000215424;ENSG00000224063;ENSG00000224945;ENSG00000230606;ENSG00000232931;ENSG00000236144;ENSG00000248161;ENSG00000254429;ENSG00000255242;ENSG00000260336;ENSG00000260400;ENSG00000261087;ENSG00000263072;ENSG00000265242…	49
prenylamine	C	ENSG00000177853;ENSG00000228350;ENSG00000241881;ENSG00000006062;ENSG00000125804;ENSG00000186594;ENSG00000196756;ENSG00000230606;ENSG00000231607;ENSG00000259644;ENSG00000261613;ENSG00000266897;ENSG00000272216;ENSG00000118412;ENSG00000225946;ENSG00000235947;ENSG00000228343;ENSG00000238261;ENSG00000260023;ENSG00000263050	20
tubocurarine chloride	M	ENSG00000118412;ENSG00000130600;ENSG00000164621;ENSG00000175873;ENSG00000204625;ENSG00000251022;ENSG00000270074;ENSG00000204623;ENSG00000266897;ENSG00000228343;ENSG00000272216;ENSG00000225946	12
tetracaine	NA	ENSG00000204625;ENSG00000260396;ENSG00000266897	3
hydrastine hydrochloride	NA	ENSG00000118412;ENSG00000164621;ENSG00000231607;ENSG00000237125;ENSG00000238261;ENSG00000263050;ENSG00000266897;ENSG00000272216;ENSG00000232710;ENSG00000006062	10
laudanosine	NA	ENSG00000088970;ENSG00000130600;ENSG00000132832;ENSG00000164621;ENSG00000175873;ENSG00000182873;ENSG00000204625;ENSG00000206337;ENSG00000227403;ENSG00000228350;ENSG00000230223;ENSG00000231690;ENSG00000233864;ENSG00000235947;ENSG00000241881;ENSG00000249532;ENSG00000251632;ENSG00000253116;ENSG00000258442;ENSG00000260023;ENSG00000263050;ENSG00000263214;ENSG00000266904;ENSG00000267161;ENSG00000269131…	34
scoulerine	NA	ENSG00000164621;ENSG00000175873;ENSG00000204625;ENSG00000196696;ENSG00000225733;ENSG00000234912;ENSG00000238261;ENSG00000249532;ENSG00000272216;ENSG00000272599;ENSG00000125804;ENSG00000225946;ENSG00000228343;ENSG00000256185;ENSG00000260743;ENSG00000263050;ENSG00000118412;ENSG00000215424;ENSG00000236144;ENSG00000265678;ENSG00000272579	21
10-methoxyharmalan	NA	ENSG00000204625;ENSG00000215765;ENSG00000230606;ENSG00000130600;ENSG00000272216;ENSG00000228343;ENSG00000262420;ENSG00000232656	8
thiamine	NA	ENSG00000164621;ENSG00000204625;ENSG00000206337;ENSG00000238261	4
dihydroergocristine	C	ENSG00000088970;ENSG00000104691;ENSG00000130600;ENSG00000164621;ENSG00000204625;ENSG00000225946;ENSG00000229645;ENSG00000231607;ENSG00000235947;ENSG00000249532;ENSG00000261478;ENSG00000125804;ENSG00000227403;ENSG00000228343;ENSG00000265678	15
mometasone	D	ENSG00000183242;ENSG00000088970;ENSG00000118412;ENSG00000186594;ENSG00000227719;ENSG00000230606;ENSG00000235072;ENSG00000236772;ENSG00000242125;ENSG00000249790;ENSG00000261613;ENSG00000272216;ENSG00000125804;ENSG00000225946;ENSG00000228343;ENSG00000261519;ENSG00000265678	17
lobelanidine	NA	ENSG00000164621;ENSG00000215765;ENSG00000241954;ENSG00000270074;ENSG00000228343;ENSG00000235072;ENSG00000261087;ENSG00000272216;ENSG00000225946;ENSG00000258442;ENSG00000260743;ENSG00000266897;ENSG00000267161	13
ajmaline	C	ENSG00000012171;ENSG00000049319;ENSG00000099869;ENSG00000118412;ENSG00000126005;ENSG00000152931;ENSG00000175873;ENSG00000176075;ENSG00000177853;ENSG00000179935;ENSG00000186594;ENSG00000215765;ENSG00000215908;ENSG00000225946;ENSG00000227403;ENSG00000227719;ENSG00000228343;ENSG00000228350;ENSG00000229645;ENSG00000230223;ENSG00000230606;ENSG00000231607;ENSG00000232656;ENSG00000232710;ENSG00000235994…	49
stachydrine	NA	ENSG00000230606;ENSG00000237438;ENSG00000272579;ENSG00000204623;ENSG00000272216;ENSG00000118412;ENSG00000228350;ENSG00000225946;ENSG00000235072;ENSG00000255318;ENSG00000266897;ENSG00000269653	12
noscapine	R	ENSG00000215765;ENSG00000272216;ENSG00000232274;ENSG00000233791;ENSG00000228343;ENSG00000238261;ENSG00000255318;ENSG00000241954	8
tomatidine	NA	ENSG00000272299;ENSG00000228343;ENSG00000266897;ENSG00000270742;ENSG00000224063;ENSG00000236144;ENSG00000254429;ENSG00000272216;ENSG00000249790;ENSG00000251022	10
papaverine	A	ENSG00000225946;ENSG00000230606;ENSG00000272579;ENSG00000188338;ENSG00000232710;ENSG00000270742;ENSG00000226803;ENSG00000228343;ENSG00000261519;ENSG00000266897	10
harmine	NA	ENSG00000175873;ENSG00000031544;ENSG00000088970;ENSG00000118412;ENSG00000126005;ENSG00000164621;ENSG00000167117;ENSG00000176728;ENSG00000177853;ENSG00000182165;ENSG00000204054;ENSG00000218510;ENSG00000224945;ENSG00000227719;ENSG00000228463;ENSG00000229589;ENSG00000231607;ENSG00000232656;ENSG00000232710;ENSG00000236144;ENSG00000236234;ENSG00000238261;ENSG00000240291;ENSG00000248161;ENSG00000251022…	51
syrosingopine	C	ENSG00000230606;ENSG00000272299;ENSG00000272579;ENSG00000104691;ENSG00000204623;ENSG00000215908;ENSG00000227719;ENSG00000251022;ENSG00000254429;ENSG00000006062;ENSG00000226803;ENSG00000248161;ENSG00000266897;ENSG00000272711;ENSG00000215424;ENSG00000241954;ENSG00000260396;ENSG00000265678;ENSG00000273311	19
dacarbazine	NA	ENSG00000254389;ENSG00000267670;ENSG00000164621;ENSG00000263050;ENSG00000265678;ENSG00000266897;ENSG00000272599;ENSG00000214922;ENSG00000254429;ENSG00000260023;ENSG00000272216;ENSG00000218510;ENSG00000228463;ENSG00000249532	14
yohimbine	G	ENSG00000272299;ENSG00000272579;ENSG00000228350;ENSG00000231607;ENSG00000261087;ENSG00000167117;ENSG00000259322	7
piperlongumine	NA	ENSG00000177853;ENSG00000186594;ENSG00000196756;ENSG00000215908;ENSG00000226803;ENSG00000228350;ENSG00000229645;ENSG00000234608;ENSG00000235106;ENSG00000237438;ENSG00000241881;ENSG00000251022;ENSG00000253230;ENSG00000253352;ENSG00000259758;ENSG00000260023;ENSG00000260336;ENSG00000260735;ENSG00000261087;ENSG00000006062;ENSG00000088970;ENSG00000164621;ENSG00000188338;ENSG00000215424;ENSG00000224063…	39
ellipticine	NA	ENSG00000226803;ENSG00000235106;ENSG00000259758;ENSG00000049319;ENSG00000088970;ENSG00000118412;ENSG00000164621;ENSG00000177853;ENSG00000186594;ENSG00000204054;ENSG00000215424;ENSG00000215908;ENSG00000218510;ENSG00000224945;ENSG00000229589;ENSG00000231160;ENSG00000232710;ENSG00000234608;ENSG00000234912;ENSG00000236144;ENSG00000238261;ENSG00000240291;ENSG00000251022;ENSG00000255242;ENSG00000256185…	44
riboflavin	A	ENSG00000259322;ENSG00000272599;ENSG00000232710;ENSG00000215424;ENSG00000228350;ENSG00000272216;ENSG00000218510;ENSG00000235072;ENSG00000263050	9
atropine	NA	ENSG00000125804;ENSG00000164621;ENSG00000214922;ENSG00000231607;ENSG00000241881;ENSG00000266897;ENSG00000225946;ENSG00000256185;ENSG00000263198;ENSG00000179935;ENSG00000226334;ENSG00000260023	12
ipratropium bromide	R	ENSG00000118412;ENSG00000167117;ENSG00000215765;ENSG00000230223;ENSG00000231607;ENSG00000232931;ENSG00000241881;ENSG00000251022;ENSG00000255443;ENSG00000267659;ENSG00000270742;ENSG00000224063;ENSG00000237438;ENSG00000254429;ENSG00000256185;ENSG00000272216	16
lobeline	R	ENSG00000006062;ENSG00000088970;ENSG00000099869;ENSG00000118412;ENSG00000125804;ENSG00000126005;ENSG00000152931;ENSG00000176075;ENSG00000177853;ENSG00000197670;ENSG00000215908;ENSG00000225946;ENSG00000226803;ENSG00000227403;ENSG00000227719;ENSG00000228350;ENSG00000230223;ENSG00000230606;ENSG00000231607;ENSG00000232656;ENSG00000235072;ENSG00000235994;ENSG00000236772;ENSG00000237438;ENSG00000237941…	53
calycanthine	NA	ENSG00000164621;ENSG00000272299;ENSG00000256185;ENSG00000186842;ENSG00000215424;ENSG00000230606	6
hydrocotarnine	NA	ENSG00000118412;ENSG00000228350;ENSG00000230606;ENSG00000238261;ENSG00000256185;ENSG00000214922;ENSG00000266897;ENSG00000218510;ENSG00000232710	9
1,4-chrysenequinone	NA	ENSG00000227719;ENSG00000237438;ENSG00000272579;ENSG00000118412;ENSG00000186594;ENSG00000214922;ENSG00000215908;ENSG00000226803;ENSG00000246263;ENSG00000255242;ENSG00000259758;ENSG00000263072;ENSG00000266897;ENSG00000269131	14
pseudopelletierine	NA	ENSG00000164621;ENSG00000231607;ENSG00000225733;ENSG00000263050;ENSG00000272216;ENSG00000175873;ENSG00000273311	7
hydroquinine	M	ENSG00000235072;ENSG00000215765;ENSG00000225946;ENSG00000263198;ENSG00000226803;ENSG00000228343;ENSG00000261519;ENSG00000272216;ENSG00000232710;ENSG00000272711	10
physostigmine	S	ENSG00000006062;ENSG00000164621;ENSG00000213994;ENSG00000225946;ENSG00000237438;ENSG00000259322;ENSG00000260336;ENSG00000272299;ENSG00000272579;ENSG00000232710;ENSG00000270742;ENSG00000272216;ENSG00000272599;ENSG00000186842;ENSG00000260396	15
acepromazine	N	ENSG00000215765;ENSG00000230606;ENSG00000231607;ENSG00000272299;ENSG00000272579;ENSG00000125804;ENSG00000232274;ENSG00000266897;ENSG00000272216;ENSG00000214922;ENSG00000228343;ENSG00000238261;ENSG00000235072;ENSG00000261519	14
berberine	P	ENSG00000125804;ENSG00000132832;ENSG00000225946;ENSG00000226803;ENSG00000267296;ENSG00000272299;ENSG00000272579;ENSG00000232710;ENSG00000179935;ENSG00000215765;ENSG00000227719;ENSG00000228350;ENSG00000231607;ENSG00000236144;ENSG00000242125;ENSG00000228343;ENSG00000235072;ENSG00000263198;ENSG00000272216	19
convolamine	NA	ENSG00000215765;ENSG00000230606;ENSG00000125804;ENSG00000228343;ENSG00000260023;ENSG00000272216	6
demecarium bromide	S	ENSG00000164621;ENSG00000226803;ENSG00000228343;ENSG00000260336;ENSG00000261519;ENSG00000272216	6
racecadotril	A	ENSG00000230606;ENSG00000231607;ENSG00000272299;ENSG00000215765;ENSG00000228343;ENSG00000232710;ENSG00000263050;ENSG00000267161;ENSG00000253116;ENSG00000272216;ENSG00000260396	11
epivincamine	NA	ENSG00000118412;ENSG00000175873;ENSG00000225946;ENSG00000228350;ENSG00000236144;ENSG00000236901;ENSG00000237941;ENSG00000241881;ENSG00000253701;ENSG00000258442;ENSG00000260336;ENSG00000272299;ENSG00000164621;ENSG00000228343;ENSG00000214922;ENSG00000272216;ENSG00000218510;ENSG00000228463;ENSG00000235072	19
aconitine	NA	ENSG00000125804;ENSG00000230606;ENSG00000270742;ENSG00000272299;ENSG00000215765;ENSG00000258442;ENSG00000225946;ENSG00000263050;ENSG00000214922;ENSG00000228343;ENSG00000230223	11
(+)-chelidonine	NA	ENSG00000206337;ENSG00000231607;ENSG00000259758;ENSG00000118412;ENSG00000164621;ENSG00000176728;ENSG00000177853;ENSG00000186594;ENSG00000225733;ENSG00000229589;ENSG00000230223;ENSG00000230606;ENSG00000232710;ENSG00000235865;ENSG00000238261;ENSG00000242125;ENSG00000248161;ENSG00000249717;ENSG00000251022;ENSG00000256185;ENSG00000266897;ENSG00000267161;ENSG00000272216;ENSG00000272599;ENSG00000272711…	31
isocorydine	NA	ENSG00000242086;ENSG00000272299;ENSG00000228343;ENSG00000253116;ENSG00000261519;ENSG00000272216;ENSG00000232710	7
vinburnine	C	ENSG00000204625;ENSG00000232710;ENSG00000231607;ENSG00000234912;ENSG00000235106;ENSG00000236144;ENSG00000242125;ENSG00000259322;ENSG00000230223;ENSG00000263072	10
quipazine	NA	ENSG00000272299;ENSG00000249532;ENSG00000238261;ENSG00000260023	4
folic acid	B	ENSG00000272299;ENSG00000266897;ENSG00000272216;ENSG00000235072	4
sulfathiazole	D	ENSG00000231607;ENSG00000272299;ENSG00000175873;ENSG00000230606;ENSG00000232710;ENSG00000263198;ENSG00000228343;ENSG00000235072;ENSG00000260396;ENSG00000006062;ENSG00000012171;ENSG00000104691;ENSG00000118412;ENSG00000125804;ENSG00000126005;ENSG00000167117;ENSG00000175164;ENSG00000179935;ENSG00000186526;ENSG00000186594;ENSG00000196696;ENSG00000197670;ENSG00000204623;ENSG00000204625;ENSG00000206337…	82
cimetidine	A	ENSG00000006062;ENSG00000088970;ENSG00000099869;ENSG00000118412;ENSG00000144596;ENSG00000157152;ENSG00000175873;ENSG00000176075;ENSG00000179935;ENSG00000197670;ENSG00000214922;ENSG00000215765;ENSG00000224063;ENSG00000224195;ENSG00000225946;ENSG00000227403;ENSG00000227719;ENSG00000228350;ENSG00000229645;ENSG00000232656;ENSG00000232710;ENSG00000233718;ENSG00000235994;ENSG00000237248;ENSG00000237250…	58
troleandomycin	J	ENSG00000175873;ENSG00000231607;ENSG00000235072;ENSG00000272216;ENSG00000213994;ENSG00000225946;ENSG00000249532;ENSG00000241954;ENSG00000256185;ENSG00000263050;ENSG00000266897	11
naphazoline	R	ENSG00000215908;ENSG00000231607;ENSG00000225946;ENSG00000228343;ENSG00000228350;ENSG00000232710;ENSG00000254389;ENSG00000227719;ENSG00000260396;ENSG00000263050;ENSG00000224063;ENSG00000225733;ENSG00000266897;ENSG00000215424;ENSG00000256185;ENSG00000260023	16
sulpiride	N	ENSG00000231607;ENSG00000272299;ENSG00000175873;ENSG00000225946;ENSG00000226334;ENSG00000228350;ENSG00000232710;ENSG00000235947;ENSG00000254488;ENSG00000228343;ENSG00000235072;ENSG00000253230;ENSG00000272216;ENSG00000238261;ENSG00000253116;ENSG00000006062;ENSG00000118412;ENSG00000167117;ENSG00000218510;ENSG00000230606;ENSG00000235733;ENSG00000237775;ENSG00000256185;ENSG00000260336;ENSG00000261519…	26
minaprine	N	ENSG00000182873;ENSG00000227719;ENSG00000259322;ENSG00000269131;ENSG00000225946;ENSG00000226334;ENSG00000228350;ENSG00000232710;ENSG00000254488;ENSG00000266897;ENSG00000249532;ENSG00000256185;ENSG00000260023;ENSG00000272201;ENSG00000125804;ENSG00000179935;ENSG00000186594;ENSG00000188070;ENSG00000204623;ENSG00000215908;ENSG00000218510;ENSG00000224195;ENSG00000224945;ENSG00000226803;ENSG00000231607…	39
cinchocaine	C	ENSG00000006062;ENSG00000196696;ENSG00000228350;ENSG00000231607;ENSG00000235072;ENSG00000269131;ENSG00000164621;ENSG00000215765;ENSG00000225946;ENSG00000227719;ENSG00000235947;ENSG00000254488;ENSG00000266897;ENSG00000099869;ENSG00000136315;ENSG00000179935;ENSG00000188338;ENSG00000196756;ENSG00000204625;ENSG00000214922;ENSG00000224195;ENSG00000228343;ENSG00000235865;ENSG00000236144;ENSG00000236901…	36
amiloride	C	ENSG00000227719;ENSG00000228350;ENSG00000231607;ENSG00000235072;ENSG00000175873;ENSG00000225946;ENSG00000229589;ENSG00000232710;ENSG00000254488;ENSG00000272216;ENSG00000228343;ENSG00000204623;ENSG00000224195;ENSG00000261087;ENSG00000263050;ENSG00000226803;ENSG00000254429;ENSG00000260336;ENSG00000261519	19
levodopa	N	ENSG00000175873;ENSG00000215765;ENSG00000231607;ENSG00000267670;ENSG00000272299;ENSG00000228343;ENSG00000228350;ENSG00000232710;ENSG00000235072;ENSG00000254488;ENSG00000261097;ENSG00000263198;ENSG00000272579;ENSG00000204623;ENSG00000249532;ENSG00000263050;ENSG00000266897;ENSG00000227403;ENSG00000258442;ENSG00000259322;ENSG00000225946	21
doxylamine	R	ENSG00000088970;ENSG00000175873;ENSG00000215765;ENSG00000224063;ENSG00000228350;ENSG00000231607;ENSG00000235072;ENSG00000227719;ENSG00000254488;ENSG00000228343;ENSG00000265678;ENSG00000012171;ENSG00000125804;ENSG00000167117;ENSG00000175164;ENSG00000179935;ENSG00000186526;ENSG00000186594;ENSG00000188070;ENSG00000204623;ENSG00000215908;ENSG00000218510;ENSG00000225733;ENSG00000225946;ENSG00000231160…	55
pyrimethamine	P	ENSG00000006062;ENSG00000231607;ENSG00000235072;ENSG00000270742;ENSG00000225946;ENSG00000226803;ENSG00000228350;ENSG00000237697;ENSG00000254488;ENSG00000272299;ENSG00000260396;ENSG00000012171;ENSG00000099869;ENSG00000104691;ENSG00000118412;ENSG00000125804;ENSG00000126005;ENSG00000136315;ENSG00000164621;ENSG00000167117;ENSG00000175164;ENSG00000176075;ENSG00000176728;ENSG00000179935;ENSG00000186526…	88
ticlopidine	B	ENSG00000175873;ENSG00000214922;ENSG00000231607;ENSG00000235072;ENSG00000272299;ENSG00000225946;ENSG00000254389;ENSG00000254488;ENSG00000270742;ENSG00000196756;ENSG00000238261;ENSG00000188070;ENSG00000215908;ENSG00000224195;ENSG00000228343;ENSG00000237517;ENSG00000249267;ENSG00000249532;ENSG00000265242;ENSG00000272216;ENSG00000272579;ENSG00000188338;ENSG00000215765;ENSG00000224063;ENSG00000225733…	31
miconazole	A	ENSG00000186594;ENSG00000227719;ENSG00000231607;ENSG00000235072;ENSG00000237438;ENSG00000251022;ENSG00000263198;ENSG00000272299;ENSG00000225946;ENSG00000226334;ENSG00000228350;ENSG00000232710;ENSG00000254488;ENSG00000263072;ENSG00000251632;ENSG00000267296;ENSG00000164621;ENSG00000214922	18
prednisone	A	ENSG00000227719;ENSG00000231607;ENSG00000235072;ENSG00000235947;ENSG00000272216;ENSG00000272299;ENSG00000006062;ENSG00000225946;ENSG00000228350;ENSG00000232710;ENSG00000215765;ENSG00000259322;ENSG00000263050;ENSG00000225733;ENSG00000242687;ENSG00000249532;ENSG00000261478;ENSG00000118412;ENSG00000206337;ENSG00000256185;ENSG00000265678	21
amprolium	J	ENSG00000228343;ENSG00000231607;ENSG00000235072;ENSG00000224945;ENSG00000228350;ENSG00000263198;ENSG00000267670;ENSG00000227719;ENSG00000236772;ENSG00000238261;ENSG00000012171;ENSG00000104691;ENSG00000125804;ENSG00000167117;ENSG00000175164;ENSG00000176728;ENSG00000179935;ENSG00000186526;ENSG00000186594;ENSG00000188070;ENSG00000204623;ENSG00000214548;ENSG00000215908;ENSG00000218510;ENSG00000224063…	71
idoxuridine	D	ENSG00000228350;ENSG00000231607;ENSG00000235072;ENSG00000225946;ENSG00000260023;ENSG00000188070;ENSG00000228343;ENSG00000012171;ENSG00000099869;ENSG00000104691;ENSG00000118412;ENSG00000125804;ENSG00000126005;ENSG00000152931;ENSG00000167117;ENSG00000175164;ENSG00000176075;ENSG00000176728;ENSG00000179935;ENSG00000186526;ENSG00000186594;ENSG00000196696;ENSG00000204623;ENSG00000204625;ENSG00000214548…	86
ethambutol	J	ENSG00000088970;ENSG00000175873;ENSG00000224945;ENSG00000231607;ENSG00000237438;ENSG00000272216;ENSG00000214922;ENSG00000225946;ENSG00000228350;ENSG00000232710;ENSG00000267670;ENSG00000228343;ENSG00000235072;ENSG00000238261;ENSG00000226803;ENSG00000261519;ENSG00000263050	17
hexamethonium bromide	N	ENSG00000231607;ENSG00000235072;ENSG00000272299;ENSG00000099869;ENSG00000227719;ENSG00000228350;ENSG00000237697;ENSG00000253230;ENSG00000257303;ENSG00000260023;ENSG00000225733;ENSG00000260396;ENSG00000164621;ENSG00000215424;ENSG00000225946;ENSG00000254429;ENSG00000255443	17
dicycloverine	A	ENSG00000006062;ENSG00000231607;ENSG00000235072;ENSG00000235947;ENSG00000249717;ENSG00000251022;ENSG00000272299;ENSG00000175873;ENSG00000227719;ENSG00000228343;ENSG00000258442;ENSG00000259322;ENSG00000225946;ENSG00000249790;ENSG00000254429;ENSG00000272711	16
oxetacaine	C	ENSG00000186594;ENSG00000204623;ENSG00000215908;ENSG00000231607;ENSG00000251022;ENSG00000272299;ENSG00000226334;ENSG00000215765;ENSG00000235072;ENSG00000238261;ENSG00000260023;ENSG00000266897;ENSG00000012171;ENSG00000104691;ENSG00000125804;ENSG00000167117;ENSG00000175164;ENSG00000176728;ENSG00000179935;ENSG00000186526;ENSG00000188070;ENSG00000218510;ENSG00000224063;ENSG00000224945;ENSG00000225733…	55
isoxsuprine	C	ENSG00000215765;ENSG00000231607;ENSG00000266897;ENSG00000125804;ENSG00000228350;ENSG00000265678;ENSG00000012171;ENSG00000099869;ENSG00000104691;ENSG00000118412;ENSG00000167117;ENSG00000175164;ENSG00000176728;ENSG00000179935;ENSG00000186526;ENSG00000186594;ENSG00000196696;ENSG00000204623;ENSG00000204625;ENSG00000214548;ENSG00000218510;ENSG00000224063;ENSG00000224078;ENSG00000224945;ENSG00000225733…	80
hydrochlorothiazide	C	ENSG00000231607;ENSG00000235072;ENSG00000272299;ENSG00000225946;ENSG00000228350;ENSG00000232710;ENSG00000241881;ENSG00000263050;ENSG00000197210;ENSG00000237438;ENSG00000254429;ENSG00000261478;ENSG00000261519;ENSG00000272201	14
captopril	C	ENSG00000231607;ENSG00000235072;ENSG00000196696;ENSG00000226803;ENSG00000228350;ENSG00000236772;ENSG00000254488;ENSG00000261519;ENSG00000260396;ENSG00000230606;ENSG00000126005;ENSG00000215424;ENSG00000218510;ENSG00000224195;ENSG00000225092;ENSG00000228343;ENSG00000234616;ENSG00000235865;ENSG00000237248;ENSG00000253352;ENSG00000255242;ENSG00000255318;ENSG00000259322;ENSG00000260336;ENSG00000260804…	27
diflunisal	N	ENSG00000228350;ENSG00000231607;ENSG00000235072;ENSG00000175873;ENSG00000225946;ENSG00000254488;ENSG00000204623;ENSG00000228343;ENSG00000012171;ENSG00000118412;ENSG00000125804;ENSG00000126005;ENSG00000167117;ENSG00000176728;ENSG00000179935;ENSG00000186526;ENSG00000186594;ENSG00000196696;ENSG00000204625;ENSG00000214548;ENSG00000218510;ENSG00000224945;ENSG00000226334;ENSG00000226803;ENSG00000227403…	57
amylocaine	N	ENSG00000228315;ENSG00000228350;ENSG00000235072;ENSG00000228343;ENSG00000224195;ENSG00000225946;ENSG00000230223;ENSG00000230606;ENSG00000260735;ENSG00000272216;ENSG00000273311;ENSG00000224063;ENSG00000225733;ENSG00000232656;ENSG00000237250;ENSG00000260396;ENSG00000260400;ENSG00000272299	18
pheniramine	A	ENSG00000228350;ENSG00000231607;ENSG00000235072;ENSG00000225946;ENSG00000254488;ENSG00000238261;ENSG00000265678;ENSG00000236144;ENSG00000242687;ENSG00000228343	10
acebutolol	C	ENSG00000231607;ENSG00000254488;ENSG00000228343;ENSG00000266897;ENSG00000258442	5
diphemanil metilsulfate	A	ENSG00000228350;ENSG00000231607;ENSG00000235072;ENSG00000263050;ENSG00000175873;ENSG00000225946;ENSG00000265678;ENSG00000263198;ENSG00000118412;ENSG00000206337;ENSG00000256185	11
sulfaguanidine	A	ENSG00000231607;ENSG00000235072;ENSG00000272299;ENSG00000175873;ENSG00000225946;ENSG00000228350;ENSG00000232710;ENSG00000228343;ENSG00000006062;ENSG00000088970;ENSG00000118412;ENSG00000175164;ENSG00000204625;ENSG00000227403;ENSG00000235733;ENSG00000249532;ENSG00000255318;ENSG00000260735;ENSG00000272579;ENSG00000273311;ENSG00000225733;ENSG00000227719;ENSG00000254429;ENSG00000261460;ENSG00000261519…	26
minoxidil	C	ENSG00000231607;ENSG00000235072;ENSG00000272299;ENSG00000225946;ENSG00000228350;ENSG00000237941;ENSG00000254488;ENSG00000104691;ENSG00000125804;ENSG00000204625;ENSG00000215424;ENSG00000228343;ENSG00000232860;ENSG00000235733;ENSG00000266897;ENSG00000267163;ENSG00000272216	17
4-hydroxyphenazone	NA	ENSG00000231607;ENSG00000235072;ENSG00000272599;ENSG00000225946;ENSG00000228350;ENSG00000232710;ENSG00000228343;ENSG00000272216;ENSG00000230606;ENSG00000215424;ENSG00000232656;ENSG00000237250;ENSG00000253230;ENSG00000260336;ENSG00000260396;ENSG00000261087;ENSG00000261519	17
niclosamide	P	ENSG00000224195;ENSG00000228350;ENSG00000235072;ENSG00000251022;ENSG00000255242;ENSG00000118412;ENSG00000226803;ENSG00000231607;ENSG00000241881;ENSG00000261087;ENSG00000235106;ENSG00000266897;ENSG00000104725;ENSG00000186594;ENSG00000272216;ENSG00000225733;ENSG00000228343;ENSG00000229645;ENSG00000246263;ENSG00000260336;ENSG00000261519	21
lidocaine	A	ENSG00000231607;ENSG00000235072;ENSG00000225946;ENSG00000228350;ENSG00000272299;ENSG00000263050;ENSG00000226803;ENSG00000261519;ENSG00000179935	9
tolazoline	C	ENSG00000228350;ENSG00000231607;ENSG00000235072;ENSG00000272299;ENSG00000186594;ENSG00000232710;ENSG00000263050;ENSG00000265678;ENSG00000204625;ENSG00000255318;ENSG00000179935;ENSG00000215424;ENSG00000224945;ENSG00000230606;ENSG00000254429;ENSG00000258442;ENSG00000269131;ENSG00000272216	18
tolnaftate	NA	ENSG00000228315;ENSG00000228350;ENSG00000231607;ENSG00000272299;ENSG00000099869;ENSG00000230606;ENSG00000232860;ENSG00000256185;ENSG00000260400;ENSG00000261519;ENSG00000118412;ENSG00000259322	12
trimethobenzamide	N	ENSG00000228350;ENSG00000231607;ENSG00000235072;ENSG00000263050;ENSG00000225733;ENSG00000225946;ENSG00000230606;ENSG00000249532;ENSG00000256185;ENSG00000261519;ENSG00000266897;ENSG00000188338;ENSG00000215765;ENSG00000218510;ENSG00000228343;ENSG00000232656;ENSG00000255443;ENSG00000260336;ENSG00000260396;ENSG00000260400;ENSG00000261087;ENSG00000272216	22
metronidazole	A	ENSG00000005206;ENSG00000006062;ENSG00000031544;ENSG00000049319;ENSG00000099869;ENSG00000125804;ENSG00000132832;ENSG00000136315;ENSG00000164621;ENSG00000167117;ENSG00000175164;ENSG00000175873;ENSG00000176075;ENSG00000182109;ENSG00000198221;ENSG00000204148;ENSG00000214922;ENSG00000215765;ENSG00000223380;ENSG00000224063;ENSG00000224195;ENSG00000224945;ENSG00000225930;ENSG00000227403;ENSG00000227719…	83
khellin	NA	ENSG00000224195;ENSG00000228315;ENSG00000232656;ENSG00000235072;ENSG00000228343;ENSG00000265678;ENSG00000249790;ENSG00000266897;ENSG00000179935;ENSG00000272216	10
apomorphine	G	ENSG00000125804;ENSG00000164621;ENSG00000237438;ENSG00000237941;ENSG00000263198;ENSG00000266897;ENSG00000215765;ENSG00000224195;ENSG00000225092;ENSG00000228343;ENSG00000253116;ENSG00000254429;ENSG00000265678;ENSG00000267161;ENSG00000272599;ENSG00000235072;ENSG00000256185;ENSG00000260336;ENSG00000186594;ENSG00000225733;ENSG00000225946;ENSG00000228463;ENSG00000257303;ENSG00000260804;ENSG00000263050…	26
naloxone	V	ENSG00000263198;ENSG00000269131;ENSG00000272216;ENSG00000215765;ENSG00000228350;ENSG00000164621;ENSG00000249532;ENSG00000261478;ENSG00000265678;ENSG00000267161;ENSG00000272299;ENSG00000224195;ENSG00000233791;ENSG00000272201;ENSG00000204623;ENSG00000228343;ENSG00000230606;ENSG00000256185	18
bromocriptine	G	ENSG00000241881;ENSG00000260396;ENSG00000270742;ENSG00000125804;ENSG00000196756;ENSG00000228343;ENSG00000242125;ENSG00000253230;ENSG00000272299;ENSG00000215765;ENSG00000230606;ENSG00000254429;ENSG00000267161;ENSG00000249532;ENSG00000261519;ENSG00000225733;ENSG00000266897;ENSG00000272216	18
glipizide	NA	ENSG00000236234;ENSG00000241881;ENSG00000259849;ENSG00000260023;ENSG00000118412;ENSG00000228315;ENSG00000230606;ENSG00000265678;ENSG00000267161;ENSG00000269131;ENSG00000224195;ENSG00000228350;ENSG00000254429;ENSG00000272216	14
cotinine	NA	ENSG00000241954;ENSG00000251022;ENSG00000266897;ENSG00000269131;ENSG00000227719;ENSG00000118412;ENSG00000228315;ENSG00000231607;ENSG00000254429;ENSG00000265678;ENSG00000267161;ENSG00000215908;ENSG00000240291;ENSG00000248175;ENSG00000249532;ENSG00000257303;ENSG00000204623;ENSG00000215765;ENSG00000256185;ENSG00000272216;ENSG00000225946;ENSG00000230223;ENSG00000238261	23
zimeldine	N	ENSG00000164621;ENSG00000214922;ENSG00000215765;ENSG00000227719;ENSG00000231607;ENSG00000237248;ENSG00000253116;ENSG00000260396;ENSG00000260532;ENSG00000265678;ENSG00000266897;ENSG00000269131;ENSG00000256185;ENSG00000224195;ENSG00000228343;ENSG00000254389;ENSG00000254429;ENSG00000263072;ENSG00000267161;ENSG00000272599;ENSG00000118412;ENSG00000225946;ENSG00000235733;ENSG00000249532;ENSG00000261519…	28
amoxapine	N	ENSG00000215765;ENSG00000237248;ENSG00000251022;ENSG00000254429;ENSG00000263198;ENSG00000266897;ENSG00000272599;ENSG00000228343;ENSG00000265678;ENSG00000267161;ENSG00000267296;ENSG00000272299;ENSG00000088970;ENSG00000186594;ENSG00000245532;ENSG00000215424;ENSG00000225946;ENSG00000263050	18
metolazone	NA	ENSG00000266897;ENSG00000269131;ENSG00000215424;ENSG00000232931;ENSG00000272299;ENSG00000164621;ENSG00000230606;ENSG00000231607;ENSG00000235947;ENSG00000265678;ENSG00000228343;ENSG00000232710;ENSG00000263050;ENSG00000225733;ENSG00000225946;ENSG00000248161	16
metanephrine	NA	ENSG00000228350;ENSG00000237438;ENSG00000261519;ENSG00000175873;ENSG00000225946;ENSG00000260023;ENSG00000230606;ENSG00000249532;ENSG00000254429;ENSG00000256185;ENSG00000265678;ENSG00000267161;ENSG00000269131;ENSG00000272201;ENSG00000272216;ENSG00000272299;ENSG00000104691;ENSG00000229589;ENSG00000230223;ENSG00000238261	20
dipyridamole	B	ENSG00000099869;ENSG00000125804;ENSG00000228350;ENSG00000260619;ENSG00000266897;ENSG00000269131;ENSG00000272216;ENSG00000272299;ENSG00000175873;ENSG00000196696;ENSG00000215424;ENSG00000164621;ENSG00000228343;ENSG00000230606;ENSG00000242125;ENSG00000255224;ENSG00000261460;ENSG00000261519;ENSG00000265678;ENSG00000267161;ENSG00000006062;ENSG00000186594;ENSG00000204623;ENSG00000254429;ENSG00000226803…	29
oleandomycin	J	ENSG00000266897;ENSG00000175873;ENSG00000227719;ENSG00000224195;ENSG00000254429;ENSG00000265678;ENSG00000267161;ENSG00000269131;ENSG00000272201	9
azacyclonol	NA	ENSG00000224195;ENSG00000259758;ENSG00000088970;ENSG00000099869;ENSG00000104691;ENSG00000118412;ENSG00000126005;ENSG00000176075;ENSG00000183242;ENSG00000196756;ENSG00000197670;ENSG00000215765;ENSG00000215908;ENSG00000223380;ENSG00000224945;ENSG00000225946;ENSG00000227719;ENSG00000228343;ENSG00000228350;ENSG00000232656;ENSG00000236772;ENSG00000237248;ENSG00000237438;ENSG00000237941;ENSG00000242125…	55
cyproheptadine	R	ENSG00000125804;ENSG00000186594;ENSG00000228343;ENSG00000175873;ENSG00000214922;ENSG00000231607;ENSG00000272216;ENSG00000088970;ENSG00000196756;ENSG00000228350;ENSG00000254429;ENSG00000261478;ENSG00000263050;ENSG00000265678;ENSG00000267161;ENSG00000269131;ENSG00000272201;ENSG00000177853;ENSG00000227403;ENSG00000229589;ENSG00000237438;ENSG00000256185;ENSG00000104725;ENSG00000118412;ENSG00000218510…	28
ciprofloxacin	J	ENSG00000231607;ENSG00000272299;ENSG00000215424;ENSG00000228343;ENSG00000230606;ENSG00000254429;ENSG00000263050;ENSG00000265678;ENSG00000267161;ENSG00000188338;ENSG00000224195;ENSG00000267296;ENSG00000225733;ENSG00000228463;ENSG00000248161;ENSG00000257303;ENSG00000260804;ENSG00000272216	18
dehydrocholic acid	NA	ENSG00000215424;ENSG00000230606;ENSG00000254429;ENSG00000263050;ENSG00000266897;ENSG00000267161;ENSG00000235072	7
chlorhexidine	A	ENSG00000006062;ENSG00000012171;ENSG00000099869;ENSG00000118412;ENSG00000157152;ENSG00000175873;ENSG00000176075;ENSG00000186842;ENSG00000197670;ENSG00000215424;ENSG00000215765;ENSG00000224063;ENSG00000225946;ENSG00000227403;ENSG00000227719;ENSG00000228350;ENSG00000229645;ENSG00000232710;ENSG00000235072;ENSG00000235994;ENSG00000236772;ENSG00000237941;ENSG00000253352;ENSG00000253701;ENSG00000254429…	45
midecamycin	J	ENSG00000237941;ENSG00000006062;ENSG00000012171;ENSG00000031544;ENSG00000088970;ENSG00000125804;ENSG00000131007;ENSG00000164621;ENSG00000182109;ENSG00000182873;ENSG00000186594;ENSG00000187621;ENSG00000196696;ENSG00000197210;ENSG00000198221;ENSG00000204623;ENSG00000206337;ENSG00000213994;ENSG00000215424;ENSG00000224063;ENSG00000225092;ENSG00000225465;ENSG00000225733;ENSG00000225946;ENSG00000227719…	84
moroxydine	J	ENSG00000228343;ENSG00000261496;ENSG00000228350;ENSG00000228315;ENSG00000231607;ENSG00000254389;ENSG00000254429;ENSG00000265678;ENSG00000267161;ENSG00000269131;ENSG00000272299;ENSG00000225930;ENSG00000263050;ENSG00000272216;ENSG00000227403;ENSG00000227719	16
famotidine	A	ENSG00000215765;ENSG00000228350;ENSG00000196696;ENSG00000228315;ENSG00000230606;ENSG00000254429;ENSG00000225733;ENSG00000225946;ENSG00000226803;ENSG00000228343;ENSG00000235072;ENSG00000261519;ENSG00000272216	13
hesperetin	A	ENSG00000272299;ENSG00000227719;ENSG00000196696;ENSG00000230606;ENSG00000254429;ENSG00000260023;ENSG00000267161;ENSG00000269131;ENSG00000235072;ENSG00000249532;ENSG00000259322;ENSG00000261613;ENSG00000266897;ENSG00000006062;ENSG00000272599	15
diltiazem	C	ENSG00000228343;ENSG00000118412;ENSG00000215424;ENSG00000215765;ENSG00000228350;ENSG00000231607;ENSG00000236901;ENSG00000257303;ENSG00000272299;ENSG00000272579;ENSG00000242687;ENSG00000254429;ENSG00000265678;ENSG00000267161;ENSG00000269131;ENSG00000230606;ENSG00000263050;ENSG00000196756;ENSG00000225733;ENSG00000238261;ENSG00000240291;ENSG00000249532;ENSG00000256185;ENSG00000272216	24
loperamide	A	ENSG00000253116;ENSG00000215765;ENSG00000225092;ENSG00000254429;ENSG00000265678;ENSG00000267161;ENSG00000186594;ENSG00000228343;ENSG00000272216;ENSG00000230606;ENSG00000261460;ENSG00000267670;ENSG00000227719;ENSG00000231607;ENSG00000235733	15
josamycin	NA	ENSG00000254488;ENSG00000272216;ENSG00000231607;ENSG00000230606;ENSG00000269131;ENSG00000272201;ENSG00000224195;ENSG00000254389;ENSG00000263050	9
baclofen	M	ENSG00000175873;ENSG00000224195;ENSG00000269131;ENSG00000272299;ENSG00000006062;ENSG00000088970;ENSG00000215765;ENSG00000225465;ENSG00000227719;ENSG00000228350;ENSG00000232931;ENSG00000238261;ENSG00000249532;ENSG00000253230;ENSG00000254488;ENSG00000267163;ENSG00000269318;ENSG00000272216;ENSG00000164621;ENSG00000260023;ENSG00000265678;ENSG00000267161;ENSG00000125804;ENSG00000118412;ENSG00000237697	25
chlortetracycline	A	ENSG00000125804;ENSG00000241881;ENSG00000251022;ENSG00000012171;ENSG00000099869;ENSG00000126005;ENSG00000136315;ENSG00000152931;ENSG00000157152;ENSG00000176075;ENSG00000186594;ENSG00000186842;ENSG00000197670;ENSG00000215424;ENSG00000215765;ENSG00000225946;ENSG00000227719;ENSG00000228350;ENSG00000230223;ENSG00000231607;ENSG00000232710;ENSG00000233718;ENSG00000235947;ENSG00000235994;ENSG00000236772…	63
guanabenz	NA	ENSG00000228343;ENSG00000230606;ENSG00000232931;ENSG00000254429;ENSG00000261460;ENSG00000261478;ENSG00000265678;ENSG00000267161;ENSG00000266897	9
oxybuprocaine	D	ENSG00000225946;ENSG00000226334;ENSG00000228350;ENSG00000251022;ENSG00000259322;ENSG00000167117;ENSG00000256185;ENSG00000260400;ENSG00000175873;ENSG00000228343;ENSG00000231607;ENSG00000266897	12
phenazone	N	ENSG00000225946;ENSG00000228350;ENSG00000215765;ENSG00000012171;ENSG00000125804;ENSG00000167117;ENSG00000175164;ENSG00000176728;ENSG00000179935;ENSG00000186526;ENSG00000186594;ENSG00000188070;ENSG00000204623;ENSG00000215908;ENSG00000218510;ENSG00000224945;ENSG00000225733;ENSG00000228343;ENSG00000231160;ENSG00000231607;ENSG00000232860;ENSG00000235072;ENSG00000235725;ENSG00000235733;ENSG00000235865…	49
erythromycin	D	ENSG00000175873;ENSG00000215765;ENSG00000227719;ENSG00000228343;ENSG00000253230;ENSG00000267161;ENSG00000104691;ENSG00000188070;ENSG00000229589;ENSG00000256185;ENSG00000265678;ENSG00000197210;ENSG00000231607	13
loxapine	N	ENSG00000132832;ENSG00000175873;ENSG00000204623;ENSG00000227719;ENSG00000228343;ENSG00000228350;ENSG00000232931;ENSG00000249790;ENSG00000224195;ENSG00000231607;ENSG00000254429;ENSG00000263050;ENSG00000265678;ENSG00000267161;ENSG00000272299;ENSG00000229589;ENSG00000006062;ENSG00000215908;ENSG00000225733;ENSG00000228463;ENSG00000232710;ENSG00000242086;ENSG00000248161;ENSG00000256185;ENSG00000257303…	27
edrophonium chloride	N	ENSG00000214922;ENSG00000227719;ENSG00000228343;ENSG00000265678;ENSG00000272216;ENSG00000125804;ENSG00000260023;ENSG00000204623;ENSG00000225946;ENSG00000226803;ENSG00000254429;ENSG00000261519;ENSG00000263050;ENSG00000269131	14
hydroxyzine	N	ENSG00000231607;ENSG00000236901;ENSG00000272299;ENSG00000224195;ENSG00000228343;ENSG00000230606;ENSG00000265678;ENSG00000267161;ENSG00000269131;ENSG00000179935;ENSG00000218510;ENSG00000125804;ENSG00000226803;ENSG00000254429;ENSG00000261519;ENSG00000263050	16
ampicillin	J	ENSG00000175873;ENSG00000235947;ENSG00000224195;ENSG00000228343;ENSG00000265678;ENSG00000267161;ENSG00000272299;ENSG00000232710	8
danazol	G	ENSG00000088970;ENSG00000099869;ENSG00000104691;ENSG00000118412;ENSG00000126005;ENSG00000131007;ENSG00000136315;ENSG00000152931;ENSG00000175873;ENSG00000176075;ENSG00000183242;ENSG00000186594;ENSG00000197670;ENSG00000215765;ENSG00000215908;ENSG00000225946;ENSG00000227403;ENSG00000228343;ENSG00000228350;ENSG00000229645;ENSG00000231607;ENSG00000235072;ENSG00000235280;ENSG00000235947;ENSG00000236772…	56
perphenazine	NA	ENSG00000125804;ENSG00000232931;ENSG00000227719;ENSG00000231607;ENSG00000251632;ENSG00000254429;ENSG00000261460;ENSG00000265678;ENSG00000267161;ENSG00000272599;ENSG00000186594;ENSG00000225946;ENSG00000228343	13
alvespimycin	NA	ENSG00000245532;ENSG00000118412;ENSG00000214922;ENSG00000215424;ENSG00000224063;ENSG00000224195;ENSG00000226803;ENSG00000227719;ENSG00000237248;ENSG00000242125;ENSG00000259758;ENSG00000260396;ENSG00000260917;ENSG00000261519;ENSG00000266897;ENSG00000272216;ENSG00000186594;ENSG00000188070;ENSG00000233237;ENSG00000236144;ENSG00000238261;ENSG00000249267;ENSG00000255242;ENSG00000263198;ENSG00000125804…	41
vorinostat	L	ENSG00000006062;ENSG00000104691;ENSG00000177853;ENSG00000183242;ENSG00000188070;ENSG00000215424;ENSG00000218510;ENSG00000224945;ENSG00000229645;ENSG00000234912;ENSG00000235106;ENSG00000237438;ENSG00000242086;ENSG00000242125;ENSG00000246263;ENSG00000251022;ENSG00000253230;ENSG00000259758;ENSG00000265479;ENSG00000272216;ENSG00000272579;ENSG00000272711;ENSG00000224195;ENSG00000228343;ENSG00000228463…	75
clozapine	N	ENSG00000249532;ENSG00000175873;ENSG00000183242;ENSG00000196756;ENSG00000214922;ENSG00000237248;ENSG00000260396;ENSG00000261519;ENSG00000266897;ENSG00000272216;ENSG00000272579;ENSG00000263198;ENSG00000218510;ENSG00000227719;ENSG00000260023;ENSG00000164621;ENSG00000265678;ENSG00000125804;ENSG00000215765;ENSG00000229645;ENSG00000232710;ENSG00000263050;ENSG00000273311;ENSG00000204623;ENSG00000215908…	37
procainamide	NA	ENSG00000196696;ENSG00000237438;ENSG00000255242;ENSG00000273311;ENSG00000231607;ENSG00000235947;ENSG00000261519;ENSG00000228343;ENSG00000232710	9
thioguanosine	NA	ENSG00000196696;ENSG00000196756;ENSG00000237438;ENSG00000255242;ENSG00000260023;ENSG00000263050;ENSG00000012171;ENSG00000126005;ENSG00000186594;ENSG00000215424;ENSG00000225733;ENSG00000235072;ENSG00000235106;ENSG00000251022;ENSG00000257303;ENSG00000260396;ENSG00000104691;ENSG00000226803;ENSG00000227719;ENSG00000231607;ENSG00000234912;ENSG00000235733;ENSG00000241954;ENSG00000242086;ENSG00000249532…	38
amoxicillin	J	ENSG00000196696;ENSG00000235072;ENSG00000236144;ENSG00000255242;ENSG00000006062;ENSG00000167117;ENSG00000196756;ENSG00000228315;ENSG00000254429;ENSG00000263050;ENSG00000273311;ENSG00000228343;ENSG00000266897;ENSG00000225733;ENSG00000228350	15
benfluorex	A	ENSG00000196696;ENSG00000228343;ENSG00000237438;ENSG00000255242;ENSG00000265678;ENSG00000006062;ENSG00000118412;ENSG00000177853;ENSG00000214922;ENSG00000215424;ENSG00000228350;ENSG00000229589;ENSG00000230223;ENSG00000231607;ENSG00000235106;ENSG00000251022;ENSG00000255224;ENSG00000256185;ENSG00000260023;ENSG00000261519;ENSG00000267161;ENSG00000272579;ENSG00000197210;ENSG00000227719;ENSG00000272711	25
naftidrofuryl	C	ENSG00000196696;ENSG00000228350;ENSG00000242086;ENSG00000266897;ENSG00000188070;ENSG00000196756;ENSG00000225946;ENSG00000231607;ENSG00000235733;ENSG00000258442;ENSG00000228343;ENSG00000235072;ENSG00000237438;ENSG00000238261;ENSG00000267296;ENSG00000272201;ENSG00000118412;ENSG00000167117;ENSG00000186594;ENSG00000215908;ENSG00000224945;ENSG00000225733;ENSG00000228463;ENSG00000232710;ENSG00000232931…	36
pentoxyverine	R	ENSG00000196696;ENSG00000224195;ENSG00000235072;ENSG00000237438;ENSG00000241295;ENSG00000255242;ENSG00000260023;ENSG00000263198;ENSG00000272299;ENSG00000196756;ENSG00000254429;ENSG00000186594;ENSG00000225946;ENSG00000227403;ENSG00000228343;ENSG00000241954;ENSG00000257303;ENSG00000269131;ENSG00000125804;ENSG00000225733;ENSG00000238261;ENSG00000259322;ENSG00000267161	23
clomifene	G	ENSG00000183242;ENSG00000196696;ENSG00000228350;ENSG00000255242;ENSG00000259322;ENSG00000261087;ENSG00000263050;ENSG00000263198;ENSG00000272299;ENSG00000186594;ENSG00000204623;ENSG00000215908;ENSG00000225946;ENSG00000227719;ENSG00000228315;ENSG00000228343;ENSG00000228463;ENSG00000229645;ENSG00000231607;ENSG00000234350;ENSG00000235072;ENSG00000242125;ENSG00000254429;ENSG00000255443;ENSG00000270589…	27
zoxazolamine	NA	ENSG00000253230;ENSG00000255242;ENSG00000227719;ENSG00000263050;ENSG00000265678;ENSG00000228343;ENSG00000228350	7
N6-methyladenosine	NA	ENSG00000188070;ENSG00000215765;ENSG00000228463;ENSG00000236144;ENSG00000236901;ENSG00000242086;ENSG00000249532;ENSG00000251022;ENSG00000255242;ENSG00000263050;ENSG00000227403;ENSG00000231607;ENSG00000254429;ENSG00000265678;ENSG00000272216;ENSG00000104691;ENSG00000225946;ENSG00000228343;ENSG00000235072;ENSG00000267161;ENSG00000269131;ENSG00000186594;ENSG00000256185	23
chlorprothixene	N	ENSG00000215424;ENSG00000224195;ENSG00000227719;ENSG00000237438;ENSG00000255242;ENSG00000260023;ENSG00000263050;ENSG00000266897;ENSG00000272216;ENSG00000228343;ENSG00000228350;ENSG00000231607;ENSG00000265678;ENSG00000118412;ENSG00000183242;ENSG00000186594;ENSG00000225946;ENSG00000249790;ENSG00000215908;ENSG00000224078;ENSG00000224945;ENSG00000225733;ENSG00000228463;ENSG00000230606;ENSG00000232710…	39
cefalexin	J	ENSG00000196696;ENSG00000255242;ENSG00000260023;ENSG00000261460;ENSG00000272299;ENSG00000049319;ENSG00000272216;ENSG00000215908;ENSG00000254429;ENSG00000256185;ENSG00000269131;ENSG00000226803;ENSG00000228343;ENSG00000237438	14
bepridil	C	ENSG00000179935;ENSG00000235106;ENSG00000248161;ENSG00000249532;ENSG00000196696;ENSG00000225946;ENSG00000230606;ENSG00000240291;ENSG00000254429;ENSG00000256185;ENSG00000260336;ENSG00000260396;ENSG00000263050;ENSG00000265678;ENSG00000266897;ENSG00000272299;ENSG00000118412;ENSG00000186594;ENSG00000272599;ENSG00000225733;ENSG00000228343;ENSG00000231607;ENSG00000269614;ENSG00000272216	24
bezafibrate	NA	ENSG00000224945;ENSG00000255242;ENSG00000272216;ENSG00000125804;ENSG00000228315;ENSG00000088970;ENSG00000230606;ENSG00000254429;ENSG00000263198;ENSG00000225946;ENSG00000226803	11
dequalinium chloride	D	ENSG00000118412;ENSG00000228350;ENSG00000235106;ENSG00000237438;ENSG00000255242;ENSG00000260396;ENSG00000261087;ENSG00000263050;ENSG00000186594;ENSG00000231607;ENSG00000260023;ENSG00000266897;ENSG00000272216;ENSG00000215424;ENSG00000232710;ENSG00000179935;ENSG00000225946;ENSG00000259976	18
oxantel	P	ENSG00000253230;ENSG00000263050;ENSG00000263198;ENSG00000272216;ENSG00000228315;ENSG00000104691;ENSG00000229589;ENSG00000256185;ENSG00000265678;ENSG00000267161;ENSG00000227719	11
tacrine	N	ENSG00000272599;ENSG00000228315;ENSG00000231607;ENSG00000251022;ENSG00000254429;ENSG00000118412;ENSG00000186594;ENSG00000225930;ENSG00000228343;ENSG00000230606;ENSG00000256185;ENSG00000272216;ENSG00000215908;ENSG00000225733;ENSG00000228463;ENSG00000232710;ENSG00000257303;ENSG00000263050	18
guanfacine	NA	ENSG00000224195;ENSG00000237438;ENSG00000255242;ENSG00000261087;ENSG00000263050;ENSG00000272201;ENSG00000272216;ENSG00000204623;ENSG00000224945;ENSG00000229645;ENSG00000254429;ENSG00000269131;ENSG00000225946;ENSG00000230606;ENSG00000256185;ENSG00000262420;ENSG00000125804;ENSG00000225733;ENSG00000228343;ENSG00000235072;ENSG00000272599	21
ritodrine	NA	ENSG00000196696;ENSG00000255242;ENSG00000263050;ENSG00000265678;ENSG00000125804;ENSG00000260396;ENSG00000273311;ENSG00000179935;ENSG00000225733;ENSG00000232710;ENSG00000266897	11
dextromethorphan	NA	ENSG00000255242;ENSG00000260023;ENSG00000261087;ENSG00000272216;ENSG00000118412;ENSG00000125804;ENSG00000167117;ENSG00000179935;ENSG00000196756;ENSG00000225092;ENSG00000225946;ENSG00000230606;ENSG00000236772;ENSG00000249790;ENSG00000255318;ENSG00000260339;ENSG00000224195;ENSG00000228343;ENSG00000232710;ENSG00000266897	20
buspirone	N	ENSG00000237438;ENSG00000255242;ENSG00000261087;ENSG00000261519;ENSG00000006062;ENSG00000104691;ENSG00000228343;ENSG00000229589;ENSG00000256185;ENSG00000259322;ENSG00000267161;ENSG00000272599;ENSG00000227403	13
ketoconazole	D	ENSG00000226803;ENSG00000231607;ENSG00000235072;ENSG00000235106;ENSG00000237438;ENSG00000255242;ENSG00000263050;ENSG00000272216;ENSG00000260336;ENSG00000260396;ENSG00000265678;ENSG00000228343;ENSG00000232710;ENSG00000266897	14
bisoprolol	C	ENSG00000237438;ENSG00000266897;ENSG00000225946;ENSG00000228315;ENSG00000104691;ENSG00000125804;ENSG00000228350;ENSG00000229589;ENSG00000256185;ENSG00000267161;ENSG00000270742;ENSG00000225733;ENSG00000228343;ENSG00000272216	14
flupentixol	N	ENSG00000183242;ENSG00000228350;ENSG00000232416;ENSG00000237438;ENSG00000248161;ENSG00000249532;ENSG00000255242;ENSG00000255443;ENSG00000227719;ENSG00000260023;ENSG00000267296;ENSG00000224195;ENSG00000225733;ENSG00000231607;ENSG00000232274;ENSG00000261460;ENSG00000272201;ENSG00000118412;ENSG00000224945;ENSG00000228343;ENSG00000232710;ENSG00000263050	22
droperidol	N	ENSG00000255242;ENSG00000125804;ENSG00000260336;ENSG00000228343;ENSG00000272579	5
benzbromarone	M	ENSG00000263050;ENSG00000266897;ENSG00000272216;ENSG00000272299;ENSG00000228343;ENSG00000258517;ENSG00000260396;ENSG00000215424;ENSG00000225733;ENSG00000225946;ENSG00000235072;ENSG00000253230;ENSG00000254429	13
clebopride	NA	ENSG00000228343;ENSG00000237438;ENSG00000255242;ENSG00000263198;ENSG00000125804;ENSG00000225946;ENSG00000227719;ENSG00000260023;ENSG00000232710;ENSG00000249790;ENSG00000228350	11
fusidic acid	J	ENSG00000228343;ENSG00000263050;ENSG00000125804;ENSG00000006062;ENSG00000104691;ENSG00000228350;ENSG00000230223;ENSG00000256185;ENSG00000265678;ENSG00000225946	10
testosterone	G	ENSG00000255242;ENSG00000263050;ENSG00000254429;ENSG00000269131;ENSG00000272216;ENSG00000228343;ENSG00000238261;ENSG00000125804;ENSG00000225946;ENSG00000235733;ENSG00000255318	11
androsterone	NA	ENSG00000227403;ENSG00000228350;ENSG00000006062;ENSG00000218510;ENSG00000225946;ENSG00000259322;ENSG00000260396;ENSG00000263050;ENSG00000265678;ENSG00000232710;ENSG00000266897	11
suloctidil	C	ENSG00000260336;ENSG00000272216;ENSG00000006062;ENSG00000186594;ENSG00000196756;ENSG00000231607;ENSG00000236144;ENSG00000263198;ENSG00000266897;ENSG00000272579;ENSG00000088970;ENSG00000179935;ENSG00000228343;ENSG00000257303;ENSG00000263050	15
coralyne	NA	ENSG00000196696;ENSG00000235106;ENSG00000255242;ENSG00000196756;ENSG00000260396;ENSG00000272216;ENSG00000232710;ENSG00000266897	8
3-hydroxy-DL-kynurenine	NA	ENSG00000230606;ENSG00000235072;ENSG00000249532;ENSG00000272216;ENSG00000225946;ENSG00000215424;ENSG00000225733;ENSG00000228343;ENSG00000224063;ENSG00000232710;ENSG00000263050	11
domperidone	A	ENSG00000196696;ENSG00000261087;ENSG00000263050;ENSG00000012171;ENSG00000223380;ENSG00000228343;ENSG00000235947;ENSG00000256185;ENSG00000260023;ENSG00000260336;ENSG00000260396;ENSG00000272599;ENSG00000225946;ENSG00000235106;ENSG00000255443	15
ouabain	C	ENSG00000088970;ENSG00000179935;ENSG00000188338;ENSG00000196696;ENSG00000196756;ENSG00000204623;ENSG00000218510;ENSG00000226803;ENSG00000228343;ENSG00000229645;ENSG00000235106;ENSG00000236144;ENSG00000237248;ENSG00000237438;ENSG00000242125;ENSG00000246263;ENSG00000253230;ENSG00000258442;ENSG00000259758;ENSG00000259976;ENSG00000260023;ENSG00000260336;ENSG00000261087;ENSG00000263050;ENSG00000263753…	55
arecoline	NA	ENSG00000196696;ENSG00000225733;ENSG00000228343;ENSG00000228350;ENSG00000255242;ENSG00000125804;ENSG00000238261;ENSG00000266897;ENSG00000232710;ENSG00000272216	10
anisomycin	NA	ENSG00000088970;ENSG00000104691;ENSG00000118412;ENSG00000125804;ENSG00000177853;ENSG00000183242;ENSG00000186594;ENSG00000196696;ENSG00000196756;ENSG00000206337;ENSG00000215424;ENSG00000223380;ENSG00000224078;ENSG00000224195;ENSG00000225092;ENSG00000229645;ENSG00000230606;ENSG00000232931;ENSG00000235106;ENSG00000237248;ENSG00000240291;ENSG00000242125;ENSG00000245532;ENSG00000249790;ENSG00000251022…	76
carcinine	NA	ENSG00000215765;ENSG00000225946;ENSG00000261087;ENSG00000263050;ENSG00000175873;ENSG00000228343;ENSG00000228350;ENSG00000235072;ENSG00000249532;ENSG00000261519;ENSG00000263198;ENSG00000272216;ENSG00000012171;ENSG00000125804;ENSG00000167117;ENSG00000175164;ENSG00000179935;ENSG00000186526;ENSG00000186594;ENSG00000188070;ENSG00000204623;ENSG00000215908;ENSG00000218510;ENSG00000224063;ENSG00000224945…	62
corticosterone	NA	ENSG00000225946;ENSG00000228315;ENSG00000228343;ENSG00000230606;ENSG00000263050;ENSG00000272216;ENSG00000186594;ENSG00000234912;ENSG00000261519;ENSG00000266897;ENSG00000232931;ENSG00000249532;ENSG00000254429;ENSG00000255443;ENSG00000188338;ENSG00000215765;ENSG00000225733;ENSG00000232656;ENSG00000235072;ENSG00000253230;ENSG00000260336;ENSG00000260396;ENSG00000270742	23
fusaric acid	NA	ENSG00000225946;ENSG00000261087;ENSG00000263050;ENSG00000263198;ENSG00000231607;ENSG00000249532;ENSG00000258442;ENSG00000260336;ENSG00000260396;ENSG00000204625;ENSG00000242125;ENSG00000259976;ENSG00000260917;ENSG00000226803;ENSG00000261519;ENSG00000272599	16
lactobionic acid	NA	ENSG00000225946;ENSG00000241295;ENSG00000260336;ENSG00000263050;ENSG00000228343;ENSG00000249532;ENSG00000249790;ENSG00000215765	8
cefixime	J	ENSG00000125804;ENSG00000215424;ENSG00000225946;ENSG00000260023;ENSG00000272216;ENSG00000228343;ENSG00000230606;ENSG00000235072;ENSG00000254429;ENSG00000259322;ENSG00000263198;ENSG00000104691;ENSG00000225733;ENSG00000232931;ENSG00000241954;ENSG00000266897	16
calcium pantothenate	A	ENSG00000218510;ENSG00000225946;ENSG00000227719;ENSG00000267161;ENSG00000228343;ENSG00000258442;ENSG00000263072;ENSG00000012171;ENSG00000118412;ENSG00000125804;ENSG00000179935;ENSG00000186594;ENSG00000196696;ENSG00000204623;ENSG00000204625;ENSG00000214548;ENSG00000224945;ENSG00000226803;ENSG00000227403;ENSG00000230223;ENSG00000230606;ENSG00000231607;ENSG00000232860;ENSG00000235106;ENSG00000235725…	47
levothyroxine sodium	NA	ENSG00000228343;ENSG00000249532;ENSG00000272299;ENSG00000225946;ENSG00000230606;ENSG00000235072;ENSG00000242125;ENSG00000256185;ENSG00000266897;ENSG00000272216;ENSG00000225733;ENSG00000232656;ENSG00000237250;ENSG00000253230;ENSG00000259322;ENSG00000260336;ENSG00000260396;ENSG00000263050	18
carbarsone	NA	ENSG00000261087;ENSG00000186526;ENSG00000218510;ENSG00000238261;ENSG00000249532;ENSG00000263072;ENSG00000272599;ENSG00000255318;ENSG00000272216;ENSG00000136315;ENSG00000228343;ENSG00000263050	12
carisoprodol	M	ENSG00000125804;ENSG00000196696;ENSG00000224195;ENSG00000235072;ENSG00000263050;ENSG00000272201;ENSG00000228343;ENSG00000249532;ENSG00000265678;ENSG00000272216;ENSG00000260396;ENSG00000215424;ENSG00000255318	13
cyanocobalamin	NA	ENSG00000175873;ENSG00000225946;ENSG00000228343;ENSG00000230606;ENSG00000270742;ENSG00000136315;ENSG00000224063;ENSG00000224195;ENSG00000226803;ENSG00000228350;ENSG00000261519;ENSG00000263072;ENSG00000272216;ENSG00000272599;ENSG00000249532;ENSG00000263198;ENSG00000104691;ENSG00000225733;ENSG00000232931;ENSG00000260804;ENSG00000265678	21
SR-95531	NA	ENSG00000230606;ENSG00000263050;ENSG00000226803;ENSG00000228343;ENSG00000261519;ENSG00000263072;ENSG00000012171;ENSG00000125804;ENSG00000167117;ENSG00000175164;ENSG00000176728;ENSG00000179935;ENSG00000186526;ENSG00000186594;ENSG00000188070;ENSG00000204623;ENSG00000215908;ENSG00000218510;ENSG00000224063;ENSG00000224945;ENSG00000225733;ENSG00000227403;ENSG00000231607;ENSG00000232860;ENSG00000234912…	81
lumicolchicine	NA	ENSG00000249532;ENSG00000263050;ENSG00000261519;ENSG00000263072;ENSG00000272216;ENSG00000272599;ENSG00000273311;ENSG00000006062;ENSG00000012171;ENSG00000099869;ENSG00000118412;ENSG00000125804;ENSG00000167117;ENSG00000175164;ENSG00000176728;ENSG00000179935;ENSG00000186526;ENSG00000186594;ENSG00000188070;ENSG00000196696;ENSG00000197670;ENSG00000204623;ENSG00000204625;ENSG00000213994;ENSG00000214548…	82
metrizamide	V	ENSG00000125804;ENSG00000227403;ENSG00000228315;ENSG00000228343;ENSG00000261460;ENSG00000263050;ENSG00000088970;ENSG00000224063;ENSG00000228350;ENSG00000260396;ENSG00000261519;ENSG00000175873;ENSG00000225946;ENSG00000230606;ENSG00000233791;ENSG00000272216;ENSG00000131007;ENSG00000188338;ENSG00000215765;ENSG00000225733;ENSG00000226803;ENSG00000232656;ENSG00000242687;ENSG00000253230;ENSG00000267161…	26
cefotetan	J	ENSG00000235072;ENSG00000272216;ENSG00000204623;ENSG00000225946;ENSG00000228343;ENSG00000242687;ENSG00000249267;ENSG00000249532;ENSG00000260336;ENSG00000261460;ENSG00000266897	11
dl-alpha tocopherol	NA	ENSG00000227719;ENSG00000263050;ENSG00000125804;ENSG00000204623;ENSG00000224195;ENSG00000228343;ENSG00000204625;ENSG00000256185;ENSG00000258442	9
apigenin	NA	ENSG00000188070;ENSG00000204623;ENSG00000215424;ENSG00000223380;ENSG00000225946;ENSG00000226803;ENSG00000228343;ENSG00000228389;ENSG00000235106;ENSG00000238261;ENSG00000248161;ENSG00000248175;ENSG00000253230;ENSG00000259976;ENSG00000260023;ENSG00000260804;ENSG00000260917;ENSG00000261087;ENSG00000263050;ENSG00000263753;ENSG00000265242;ENSG00000269131;ENSG00000272299;ENSG00000272579;ENSG00000088970…	38
7-aminocephalosporanic acid	NA	ENSG00000224195;ENSG00000225946;ENSG00000236144;ENSG00000242125;ENSG00000256185;ENSG00000263050;ENSG00000272299;ENSG00000125804;ENSG00000225733;ENSG00000235072;ENSG00000242687;ENSG00000259644;ENSG00000261519;ENSG00000272216;ENSG00000012171;ENSG00000167117;ENSG00000175164;ENSG00000176728;ENSG00000179935;ENSG00000186526;ENSG00000186594;ENSG00000188070;ENSG00000204623;ENSG00000215908;ENSG00000218510…	66
cefadroxil	J	ENSG00000118412;ENSG00000196696;ENSG00000223380;ENSG00000225946;ENSG00000236144;ENSG00000260023;ENSG00000260336;ENSG00000261460;ENSG00000266897;ENSG00000267161;ENSG00000272299;ENSG00000224063;ENSG00000230223;ENSG00000235072;ENSG00000249532;ENSG00000125804;ENSG00000175873;ENSG00000230606;ENSG00000233791;ENSG00000272216;ENSG00000188338;ENSG00000215765;ENSG00000225733;ENSG00000228343;ENSG00000232656…	31
ginkgolide A	NA	ENSG00000225946;ENSG00000228343;ENSG00000228350;ENSG00000260917;ENSG00000270742;ENSG00000214922;ENSG00000218510;ENSG00000235072;ENSG00000237517;ENSG00000241954;ENSG00000261460;ENSG00000232710;ENSG00000260023;ENSG00000118412;ENSG00000175873;ENSG00000183242;ENSG00000224063;ENSG00000225733;ENSG00000226803;ENSG00000256185;ENSG00000260336;ENSG00000261519	22
lysergol	NA	ENSG00000188070;ENSG00000228350;ENSG00000260396;ENSG00000261087;ENSG00000263050;ENSG00000272216;ENSG00000228343;ENSG00000254389;ENSG00000261613;ENSG00000263072;ENSG00000237438;ENSG00000254429;ENSG00000267296;ENSG00000225946	14
N-acetylmuramic acid	NA	ENSG00000228315;ENSG00000235072;ENSG00000225733;ENSG00000228350;ENSG00000249532;ENSG00000272216;ENSG00000226803;ENSG00000229645;ENSG00000230606;ENSG00000237125;ENSG00000263050;ENSG00000104691;ENSG00000228343;ENSG00000232931;ENSG00000235947;ENSG00000260336;ENSG00000261519	17
piperine	NA	ENSG00000125804;ENSG00000196696;ENSG00000240291;ENSG00000263050;ENSG00000269131;ENSG00000272216;ENSG00000226803;ENSG00000228343;ENSG00000238261;ENSG00000272599;ENSG00000012171;ENSG00000167117;ENSG00000175164;ENSG00000179935;ENSG00000186526;ENSG00000186594;ENSG00000196756;ENSG00000204623;ENSG00000215908;ENSG00000218510;ENSG00000224945;ENSG00000225733;ENSG00000228315;ENSG00000231607;ENSG00000232860…	60
pepstatin	A	ENSG00000225946;ENSG00000228343;ENSG00000263050;ENSG00000272216;ENSG00000215765;ENSG00000261613;ENSG00000006062;ENSG00000012171;ENSG00000099869;ENSG00000104691;ENSG00000118412;ENSG00000125804;ENSG00000152931;ENSG00000167117;ENSG00000175164;ENSG00000176075;ENSG00000176728;ENSG00000179935;ENSG00000186526;ENSG00000186594;ENSG00000188070;ENSG00000196696;ENSG00000197210;ENSG00000197670;ENSG00000198221…	86
N-acetyl-L-aspartic acid	NA	ENSG00000228343;ENSG00000235072;ENSG00000125804;ENSG00000258442;ENSG00000196696;ENSG00000224195;ENSG00000224945;ENSG00000226803;ENSG00000235733;ENSG00000235947;ENSG00000256185;ENSG00000259644;ENSG00000261087;ENSG00000263050;ENSG00000272216;ENSG00000228350;ENSG00000266897	17
Chicago Sky Blue 6B	NA	ENSG00000224195;ENSG00000228315;ENSG00000263050;ENSG00000270742;ENSG00000215765;ENSG00000236234;ENSG00000266897;ENSG00000164621;ENSG00000225733;ENSG00000228343;ENSG00000260023	11
cyclobenzaprine	M	ENSG00000228343;ENSG00000235072;ENSG00000249532;ENSG00000261087;ENSG00000272216;ENSG00000272299;ENSG00000215765;ENSG00000225946;ENSG00000242687;ENSG00000263072;ENSG00000012171;ENSG00000125804;ENSG00000167117;ENSG00000175164;ENSG00000179935;ENSG00000186526;ENSG00000186594;ENSG00000188070;ENSG00000204623;ENSG00000215908;ENSG00000218510;ENSG00000225733;ENSG00000231607;ENSG00000235725;ENSG00000235733…	48
mebhydrolin	R	ENSG00000225946;ENSG00000228343;ENSG00000258442;ENSG00000260619;ENSG00000267161;ENSG00000272216;ENSG00000224063;ENSG00000012171;ENSG00000104691;ENSG00000118412;ENSG00000125804;ENSG00000167117;ENSG00000175164;ENSG00000176075;ENSG00000176728;ENSG00000179935;ENSG00000186526;ENSG00000186594;ENSG00000188070;ENSG00000196696;ENSG00000197670;ENSG00000204623;ENSG00000204625;ENSG00000206337;ENSG00000214548…	69
myricetin	V	ENSG00000183242;ENSG00000225946;ENSG00000230606;ENSG00000235106;ENSG00000253230;ENSG00000263050;ENSG00000272216;ENSG00000249532;ENSG00000215908;ENSG00000226803;ENSG00000227403;ENSG00000233791;ENSG00000236144;ENSG00000242125;ENSG00000228343;ENSG00000232656;ENSG00000260336	17
brompheniramine	R	ENSG00000230606;ENSG00000260023;ENSG00000261087;ENSG00000263050;ENSG00000125804;ENSG00000228343;ENSG00000241954;ENSG00000258442;ENSG00000260336;ENSG00000226803;ENSG00000272216;ENSG00000175873;ENSG00000224063;ENSG00000261519	14
SR-95639A	NA	ENSG00000125804;ENSG00000228315;ENSG00000263050;ENSG00000228343;ENSG00000249790;ENSG00000266897;ENSG00000272599;ENSG00000267296;ENSG00000164621;ENSG00000183242;ENSG00000235072	11
bacampicillin	J	ENSG00000228350;ENSG00000241295;ENSG00000260023;ENSG00000266897;ENSG00000272216;ENSG00000230606;ENSG00000249532;ENSG00000261478;ENSG00000104691;ENSG00000259322;ENSG00000260336;ENSG00000265678	12
buflomedil	C	ENSG00000125804;ENSG00000224195;ENSG00000228315;ENSG00000263050;ENSG00000266897;ENSG00000269131;ENSG00000272299;ENSG00000225946;ENSG00000228343;ENSG00000238261;ENSG00000249532;ENSG00000272216;ENSG00000241881;ENSG00000255318;ENSG00000256185;ENSG00000261519;ENSG00000263753;ENSG00000225733;ENSG00000228350;ENSG00000254429;ENSG00000255443;ENSG00000258442	22
digitoxigenin	NA	ENSG00000088970;ENSG00000167117;ENSG00000183242;ENSG00000196696;ENSG00000196756;ENSG00000204623;ENSG00000218510;ENSG00000223380;ENSG00000225092;ENSG00000226803;ENSG00000228343;ENSG00000229645;ENSG00000234912;ENSG00000235106;ENSG00000236144;ENSG00000241295;ENSG00000246263;ENSG00000251022;ENSG00000253230;ENSG00000255242;ENSG00000259758;ENSG00000260023;ENSG00000260396;ENSG00000261087;ENSG00000261519…	57
carteolol	C	ENSG00000225946;ENSG00000228350;ENSG00000232656;ENSG00000249532;ENSG00000263050;ENSG00000265678;ENSG00000228343;ENSG00000118412;ENSG00000196696;ENSG00000196756;ENSG00000224063;ENSG00000226803;ENSG00000237250;ENSG00000260336;ENSG00000260400;ENSG00000261519;ENSG00000272216;ENSG00000272299	18
meclocycline	D	ENSG00000125804;ENSG00000241295;ENSG00000263198;ENSG00000260396;ENSG00000215424;ENSG00000226803;ENSG00000258442	7
naringenin	J	ENSG00000227403;ENSG00000228343;ENSG00000235072;ENSG00000248161;ENSG00000253230;ENSG00000263050;ENSG00000270742;ENSG00000272216;ENSG00000272599;ENSG00000214922;ENSG00000225465;ENSG00000228350;ENSG00000229645;ENSG00000242687;ENSG00000263072;ENSG00000118412;ENSG00000206337;ENSG00000256185;ENSG00000259322;ENSG00000260336;ENSG00000265678	21
primaquine	P	ENSG00000088970;ENSG00000225092;ENSG00000225946;ENSG00000228343;ENSG00000228350;ENSG00000236144;ENSG00000242125;ENSG00000272201;ENSG00000272216;ENSG00000006062;ENSG00000226803;ENSG00000230223;ENSG00000235947;ENSG00000238261;ENSG00000261519;ENSG00000263072;ENSG00000266897;ENSG00000186594;ENSG00000214548;ENSG00000231607;ENSG00000236234;ENSG00000241954;ENSG00000249532;ENSG00000255242;ENSG00000255318…	44
amantadine	NA	ENSG00000224195;ENSG00000225733;ENSG00000228343;ENSG00000236144;ENSG00000260023;ENSG00000263050;ENSG00000272216;ENSG00000228350;ENSG00000261613;ENSG00000267670;ENSG00000118412;ENSG00000179935;ENSG00000196696;ENSG00000227403;ENSG00000230606;ENSG00000231607;ENSG00000235106;ENSG00000235733;ENSG00000235865;ENSG00000235947;ENSG00000240291;ENSG00000241881;ENSG00000249532;ENSG00000254429;ENSG00000256185…	26
betulinic acid	NA	ENSG00000118412;ENSG00000224195;ENSG00000226803;ENSG00000227403;ENSG00000228343;ENSG00000230606;ENSG00000231607;ENSG00000242125;ENSG00000254429;ENSG00000263050;ENSG00000272299;ENSG00000125804;ENSG00000228350;ENSG00000272216;ENSG00000225946;ENSG00000235865;ENSG00000255318;ENSG00000256185;ENSG00000232656;ENSG00000260396;ENSG00000266897;ENSG00000270742	22
chlorogenic acid	NA	ENSG00000263198;ENSG00000266897;ENSG00000272216;ENSG00000226803;ENSG00000228343	5
lynestrenol	G	ENSG00000196696;ENSG00000196756;ENSG00000228315;ENSG00000232710;ENSG00000254429;ENSG00000261613;ENSG00000265678;ENSG00000267161;ENSG00000272201;ENSG00000272299;ENSG00000006062;ENSG00000104691;ENSG00000125804;ENSG00000225946;ENSG00000227403;ENSG00000237438;ENSG00000242687;ENSG00000256185;ENSG00000260396;ENSG00000270742;ENSG00000230606	21
aciclovir	NA	ENSG00000118412;ENSG00000215424;ENSG00000228343;ENSG00000265678;ENSG00000267161;ENSG00000272201;ENSG00000272299;ENSG00000272599;ENSG00000130600;ENSG00000230606;ENSG00000125804;ENSG00000186594;ENSG00000218510;ENSG00000225733;ENSG00000248161	15
lisuride	NA	ENSG00000118412;ENSG00000228350;ENSG00000231607;ENSG00000254429;ENSG00000263050;ENSG00000265678;ENSG00000267161;ENSG00000272201;ENSG00000204623;ENSG00000272216;ENSG00000215424;ENSG00000226803	12
8-azaguanine	L	ENSG00000186594;ENSG00000196756;ENSG00000230606;ENSG00000255224;ENSG00000263050;ENSG00000272599;ENSG00000006062;ENSG00000088970;ENSG00000175873;ENSG00000215908;ENSG00000225733;ENSG00000228343;ENSG00000231607;ENSG00000235947;ENSG00000242125;ENSG00000253116;ENSG00000259758;ENSG00000260336;ENSG00000269131;ENSG00000118412;ENSG00000176728;ENSG00000179935;ENSG00000215424;ENSG00000218510;ENSG00000224063…	44
meticrane	C	ENSG00000225946;ENSG00000258442;ENSG00000263050;ENSG00000267161;ENSG00000125804;ENSG00000215424;ENSG00000225733;ENSG00000235947;ENSG00000260396;ENSG00000263072;ENSG00000272216;ENSG00000136315;ENSG00000186594;ENSG00000204623;ENSG00000218510;ENSG00000251023;ENSG00000260023;ENSG00000224945;ENSG00000228343	19
sulfaphenazole	J	ENSG00000196756;ENSG00000215424;ENSG00000230606;ENSG00000260023;ENSG00000263050;ENSG00000266897;ENSG00000267161;ENSG00000183242;ENSG00000224945;ENSG00000228343;ENSG00000253116;ENSG00000269318;ENSG00000131007;ENSG00000179935;ENSG00000186594;ENSG00000204623;ENSG00000218510;ENSG00000225092;ENSG00000225670;ENSG00000227403;ENSG00000227719;ENSG00000228315;ENSG00000230223;ENSG00000232656;ENSG00000232710…	30
procaine	C	ENSG00000218510;ENSG00000242687;ENSG00000248161;ENSG00000263050;ENSG00000267161;ENSG00000228343;ENSG00000228350;ENSG00000260023;ENSG00000131007;ENSG00000224195;ENSG00000241954;ENSG00000260396;ENSG00000263072;ENSG00000272216	14
metrifonate	P	ENSG00000253230;ENSG00000228350;ENSG00000265678;ENSG00000225930;ENSG00000227403;ENSG00000232274;ENSG00000232656;ENSG00000263050;ENSG00000235072;ENSG00000272216;ENSG00000215424;ENSG00000228343	12
morantel	R	ENSG00000196696;ENSG00000224195;ENSG00000261519;ENSG00000263050;ENSG00000263072;ENSG00000265678;ENSG00000267161;ENSG00000272299;ENSG00000228343;ENSG00000262420;ENSG00000131007;ENSG00000218510;ENSG00000228350;ENSG00000232656;ENSG00000261087;ENSG00000006062;ENSG00000125804;ENSG00000232860;ENSG00000272599;ENSG00000259322	20
todralazine	A	ENSG00000248161;ENSG00000263050;ENSG00000265242;ENSG00000267161;ENSG00000225946;ENSG00000228343;ENSG00000237248;ENSG00000260396;ENSG00000131007;ENSG00000224945;ENSG00000230606;ENSG00000232710;ENSG00000263198;ENSG00000273311;ENSG00000224063;ENSG00000224195;ENSG00000225733;ENSG00000235072;ENSG00000236144;ENSG00000260336;ENSG00000261519;ENSG00000266897;ENSG00000261460;ENSG00000265678;ENSG00000272216	25
allantoin	D	ENSG00000125804;ENSG00000258442;ENSG00000263050;ENSG00000267161;ENSG00000272216;ENSG00000228350;ENSG00000204623;ENSG00000226334;ENSG00000232656;ENSG00000232710;ENSG00000266897;ENSG00000130600;ENSG00000183242;ENSG00000215424;ENSG00000224195;ENSG00000225946;ENSG00000228343;ENSG00000236144;ENSG00000254429;ENSG00000256185;ENSG00000260396;ENSG00000263753;ENSG00000236772	23
benzonatate	R	ENSG00000196696;ENSG00000263050;ENSG00000267161;ENSG00000225946;ENSG00000228343;ENSG00000228350;ENSG00000253116;ENSG00000261478;ENSG00000265678;ENSG00000267296;ENSG00000259322;ENSG00000272216;ENSG00000272599;ENSG00000235947	14
dexpanthenol	A	ENSG00000196696;ENSG00000258442;ENSG00000263050;ENSG00000265678;ENSG00000267161;ENSG00000272216;ENSG00000225946;ENSG00000228343;ENSG00000228350;ENSG00000266897;ENSG00000218510;ENSG00000235947;ENSG00000251023;ENSG00000256185;ENSG00000261087;ENSG00000262420	16
epirizole	NA	ENSG00000196696;ENSG00000249532;ENSG00000259322;ENSG00000263050;ENSG00000267161;ENSG00000272599;ENSG00000225946;ENSG00000228343;ENSG00000228350;ENSG00000231607;ENSG00000267296;ENSG00000125804;ENSG00000256185;ENSG00000261460;ENSG00000215765;ENSG00000237438;ENSG00000263072;ENSG00000272216	18
moxisylyte	C	ENSG00000006062;ENSG00000088970;ENSG00000196696;ENSG00000267161;ENSG00000228343;ENSG00000228350;ENSG00000235072;ENSG00000256185;ENSG00000261087;ENSG00000263050;ENSG00000125804;ENSG00000267670;ENSG00000272599;ENSG00000118412	14
carbamazepine	N	ENSG00000228350;ENSG00000267161;ENSG00000088970;ENSG00000214922;ENSG00000228343;ENSG00000235072;ENSG00000255443;ENSG00000256185;ENSG00000265678;ENSG00000136315;ENSG00000183242;ENSG00000226803;ENSG00000241295;ENSG00000260336;ENSG00000261519;ENSG00000262420;ENSG00000263072;ENSG00000125804;ENSG00000224195;ENSG00000225946;ENSG00000261460;ENSG00000118412;ENSG00000231607;ENSG00000263198	24
homatropine	S	ENSG00000125804;ENSG00000224195;ENSG00000225946;ENSG00000228343;ENSG00000230606;ENSG00000231607;ENSG00000258442;ENSG00000261478;ENSG00000263050;ENSG00000267161;ENSG00000267296;ENSG00000228350;ENSG00000261087;ENSG00000263072;ENSG00000266897;ENSG00000272216;ENSG00000179935;ENSG00000183242;ENSG00000254429;ENSG00000256185	20
imipramine	N	ENSG00000218510;ENSG00000267161;ENSG00000228343;ENSG00000263753;ENSG00000227403;ENSG00000261087;ENSG00000272216;ENSG00000235072	8
acetazolamide	S	ENSG00000125804;ENSG00000238261;ENSG00000263050;ENSG00000267161;ENSG00000225946;ENSG00000228343;ENSG00000228350;ENSG00000215765;ENSG00000218510;ENSG00000226334;ENSG00000261460;ENSG00000227719;ENSG00000235072;ENSG00000235733	14
hydroflumethiazide	NA	ENSG00000230606;ENSG00000263072;ENSG00000267161;ENSG00000215424;ENSG00000225946;ENSG00000228350;ENSG00000266897;ENSG00000237438;ENSG00000263050;ENSG00000125804;ENSG00000232860;ENSG00000256185;ENSG00000265678	13
sulfadiazine	D	ENSG00000225946;ENSG00000237248;ENSG00000237941;ENSG00000267161;ENSG00000175873;ENSG00000228343;ENSG00000228350;ENSG00000265678;ENSG00000272216;ENSG00000204623;ENSG00000226334;ENSG00000232656;ENSG00000261087;ENSG00000261460;ENSG00000136315;ENSG00000175164;ENSG00000188070;ENSG00000225465;ENSG00000227403;ENSG00000231607;ENSG00000235072;ENSG00000235733;ENSG00000237517;ENSG00000240291;ENSG00000249532…	32
diprophylline	R	ENSG00000267161;ENSG00000272216;ENSG00000214922;ENSG00000224195;ENSG00000236772;ENSG00000257303;ENSG00000272299;ENSG00000225946;ENSG00000256185;ENSG00000263072;ENSG00000266897;ENSG00000231607	12
triflupromazine	N	ENSG00000196696;ENSG00000215765;ENSG00000225946;ENSG00000228343;ENSG00000260023;ENSG00000263050;ENSG00000267161;ENSG00000272299;ENSG00000228350;ENSG00000236772;ENSG00000260396;ENSG00000175873;ENSG00000226334;ENSG00000230223;ENSG00000241881;ENSG00000261478;ENSG00000006062;ENSG00000164621	18
sulfacetamide	S	ENSG00000196696;ENSG00000237941;ENSG00000260023;ENSG00000263050;ENSG00000267161;ENSG00000272216;ENSG00000204625;ENSG00000228350;ENSG00000234912;ENSG00000256185;ENSG00000263072;ENSG00000228343;ENSG00000249532	13
noretynodrel	NA	ENSG00000196696;ENSG00000238261;ENSG00000260023;ENSG00000261478;ENSG00000265678;ENSG00000267161;ENSG00000175873;ENSG00000228343;ENSG00000228350;ENSG00000218510;ENSG00000226334;ENSG00000227403;ENSG00000237438	13
triamterene	C	ENSG00000006062;ENSG00000230606;ENSG00000256185;ENSG00000118412;ENSG00000225946;ENSG00000228343;ENSG00000228350;ENSG00000267296;ENSG00000049319;ENSG00000164621;ENSG00000186594;ENSG00000215424;ENSG00000231607;ENSG00000237438;ENSG00000266897;ENSG00000272216;ENSG00000272299;ENSG00000232710;ENSG00000175873	19
isoxicam	D	ENSG00000228343;ENSG00000267161;ENSG00000175873;ENSG00000215424;ENSG00000228350;ENSG00000235072;ENSG00000253230;ENSG00000261460;ENSG00000261613;ENSG00000125804;ENSG00000241881;ENSG00000256185;ENSG00000260023	13
mefenamic acid	M	ENSG00000218510;ENSG00000267161;ENSG00000272299;ENSG00000228343;ENSG00000256185;ENSG00000227403;ENSG00000263050;ENSG00000263072;ENSG00000125804;ENSG00000224945;ENSG00000225946;ENSG00000228350;ENSG00000228463;ENSG00000230223;ENSG00000232931;ENSG00000260336;ENSG00000265678;ENSG00000272216	18
atracurium besilate	M	ENSG00000225946;ENSG00000228343;ENSG00000237941;ENSG00000261478;ENSG00000265678;ENSG00000267161;ENSG00000231607;ENSG00000235733	8
heptaminol	C	ENSG00000196696;ENSG00000224195;ENSG00000225946;ENSG00000231607;ENSG00000237248;ENSG00000237941;ENSG00000263050;ENSG00000267161;ENSG00000272299;ENSG00000228343;ENSG00000228350;ENSG00000235072;ENSG00000164621;ENSG00000218510;ENSG00000261087;ENSG00000263072;ENSG00000266897;ENSG00000272216;ENSG00000235947	19
thiamphenicol	J	ENSG00000225946;ENSG00000267161;ENSG00000228343;ENSG00000228350;ENSG00000235072;ENSG00000263050;ENSG00000265678;ENSG00000049319;ENSG00000261460;ENSG00000125804;ENSG00000256185;ENSG00000260023;ENSG00000262420;ENSG00000272216;ENSG00000272599	15
dapsone	J	ENSG00000228343;ENSG00000230606;ENSG00000258442;ENSG00000263050;ENSG00000266897;ENSG00000118412;ENSG00000228350;ENSG00000218510;ENSG00000261087;ENSG00000263072;ENSG00000230223;ENSG00000233791;ENSG00000235733;ENSG00000237517;ENSG00000237941;ENSG00000246777;ENSG00000248175;ENSG00000272216	18
naproxen	G	ENSG00000118412;ENSG00000196696;ENSG00000236144;ENSG00000237941;ENSG00000258442;ENSG00000261519;ENSG00000263050;ENSG00000267161;ENSG00000214922;ENSG00000227719;ENSG00000228343;ENSG00000232710;ENSG00000235947;ENSG00000254488;ENSG00000218510;ENSG00000263072;ENSG00000238261;ENSG00000272216;ENSG00000125804;ENSG00000204625;ENSG00000249532;ENSG00000253230;ENSG00000256185;ENSG00000230223	24
acetohexamide	A	ENSG00000267161;ENSG00000224945;ENSG00000225733;ENSG00000228343;ENSG00000228350;ENSG00000232274;ENSG00000232710;ENSG00000254488;ENSG00000260336;ENSG00000260917;ENSG00000263072;ENSG00000272216;ENSG00000006062;ENSG00000125804;ENSG00000132832;ENSG00000253230;ENSG00000254429;ENSG00000263050	18
diphenhydramine	D	ENSG00000125804;ENSG00000196696;ENSG00000215765;ENSG00000218510;ENSG00000225946;ENSG00000230606;ENSG00000236144;ENSG00000267161;ENSG00000215424;ENSG00000228343;ENSG00000228350;ENSG00000260023;ENSG00000261460;ENSG00000232710;ENSG00000255443;ENSG00000260336	16
adiphenine	NA	ENSG00000188070;ENSG00000215765;ENSG00000225946;ENSG00000228343;ENSG00000228350;ENSG00000230606;ENSG00000237248;ENSG00000237941;ENSG00000260023;ENSG00000263050;ENSG00000267161;ENSG00000218510;ENSG00000125804;ENSG00000267296;ENSG00000272599;ENSG00000256185	16
chloramphenicol	D	ENSG00000225946;ENSG00000228343;ENSG00000228350;ENSG00000263050;ENSG00000263072;ENSG00000266897;ENSG00000272216;ENSG00000131007;ENSG00000215765;ENSG00000218510;ENSG00000225092;ENSG00000259322;ENSG00000272299;ENSG00000272599;ENSG00000204623;ENSG00000224063;ENSG00000224195;ENSG00000249532;ENSG00000256185;ENSG00000260336;ENSG00000270074;ENSG00000270742	22
betazole	V	ENSG00000225946;ENSG00000228350;ENSG00000260917;ENSG00000131007;ENSG00000186594;ENSG00000196756;ENSG00000218510;ENSG00000226334;ENSG00000255242;ENSG00000263072;ENSG00000272299;ENSG00000228343;ENSG00000238261;ENSG00000272216	14
isoflupredone	NA	ENSG00000118412;ENSG00000225946;ENSG00000265678;ENSG00000218510;ENSG00000253230;ENSG00000261087	6
canrenoic acid	NA	ENSG00000228343;ENSG00000228350;ENSG00000272299;ENSG00000231607;ENSG00000266897	5
ursolic acid	NA	ENSG00000255443;ENSG00000186594;ENSG00000235106;ENSG00000261519;ENSG00000272711;ENSG00000175873;ENSG00000228343;ENSG00000254429;ENSG00000260336;ENSG00000266897;ENSG00000272216;ENSG00000272599;ENSG00000231607;ENSG00000260396;ENSG00000269318	15
mianserin	NA	ENSG00000228343;ENSG00000256185;ENSG00000226803;ENSG00000261460;ENSG00000261519;ENSG00000006062;ENSG00000266897;ENSG00000238261	8
pindolol	C	ENSG00000228343;ENSG00000256185;ENSG00000235072;ENSG00000228350;ENSG00000261519	5
gentamicin	NA	ENSG00000228343;ENSG00000225733;ENSG00000226803;ENSG00000235072;ENSG00000261460;ENSG00000272216;ENSG00000232656;ENSG00000263050;ENSG00000260023	9
midodrine	NA	ENSG00000228343;ENSG00000232656;ENSG00000256185;ENSG00000235072;ENSG00000261460;ENSG00000186842;ENSG00000225092;ENSG00000182873	8
norfloxacin	J	ENSG00000267161;ENSG00000260336;ENSG00000263050;ENSG00000261519;ENSG00000118412;ENSG00000179935;ENSG00000186526;ENSG00000196756;ENSG00000204625;ENSG00000214922;ENSG00000215908;ENSG00000226803;ENSG00000228343;ENSG00000231607;ENSG00000235733;ENSG00000235947;ENSG00000237517;ENSG00000238261;ENSG00000242125;ENSG00000249532;ENSG00000249604;ENSG00000254429;ENSG00000260023;ENSG00000260804;ENSG00000269653…	27
ornidazole	NA	ENSG00000006062;ENSG00000267161;ENSG00000125804;ENSG00000235865;ENSG00000255443;ENSG00000263050;ENSG00000272216;ENSG00000204623;ENSG00000224195;ENSG00000260743;ENSG00000230223;ENSG00000253116	12
methocarbamol	M	ENSG00000224945;ENSG00000267161;ENSG00000235072;ENSG00000260735;ENSG00000263050;ENSG00000272216;ENSG00000215765	7
aceclofenac	M	ENSG00000118412;ENSG00000228343;ENSG00000267161;ENSG00000272216;ENSG00000125804;ENSG00000256185;ENSG00000215765;ENSG00000235072;ENSG00000254429	9
mafenide	D	ENSG00000260336;ENSG00000267161;ENSG00000272216;ENSG00000228343;ENSG00000224063;ENSG00000263050;ENSG00000266897	7
iproniazid	V	ENSG00000255443;ENSG00000260336;ENSG00000267161;ENSG00000235072;ENSG00000263050;ENSG00000224195;ENSG00000228343;ENSG00000235733;ENSG00000272216	9
retrorsine	NA	ENSG00000125804;ENSG00000228343;ENSG00000006062;ENSG00000227403;ENSG00000259322;ENSG00000260396;ENSG00000266897;ENSG00000272216;ENSG00000088970;ENSG00000248161;ENSG00000251632;ENSG00000164621;ENSG00000196756;ENSG00000225946;ENSG00000226803	15
rescinnamine	NA	ENSG00000249532;ENSG00000259322;ENSG00000261087;ENSG00000265678;ENSG00000272216;ENSG00000229645;ENSG00000256185;ENSG00000263050	8
galantamine	N	ENSG00000256185;ENSG00000266897;ENSG00000224195;ENSG00000260023;ENSG00000263050;ENSG00000272216;ENSG00000006062;ENSG00000012171;ENSG00000099869;ENSG00000104691;ENSG00000118412;ENSG00000125804;ENSG00000126005;ENSG00000152931;ENSG00000164621;ENSG00000167117;ENSG00000175164;ENSG00000176075;ENSG00000176728;ENSG00000179935;ENSG00000186526;ENSG00000186594;ENSG00000196696;ENSG00000197210;ENSG00000197670…	91
sparteine	NA	ENSG00000256185;ENSG00000263050;ENSG00000261519;ENSG00000175873;ENSG00000266897;ENSG00000225733;ENSG00000232931;ENSG00000235947;ENSG00000260336;ENSG00000272216	10
conessine	NA	ENSG00000232710;ENSG00000249790;ENSG00000228343;ENSG00000006062;ENSG00000012171;ENSG00000099869;ENSG00000118412;ENSG00000125804;ENSG00000167117;ENSG00000179935;ENSG00000186594;ENSG00000196696;ENSG00000197670;ENSG00000204623;ENSG00000204625;ENSG00000214548;ENSG00000218510;ENSG00000224945;ENSG00000225946;ENSG00000226803;ENSG00000227403;ENSG00000229582;ENSG00000230606;ENSG00000231607;ENSG00000232860…	57
co-dergocrine mesilate	NA	ENSG00000183242;ENSG00000196756;ENSG00000218510;ENSG00000224063;ENSG00000230606;ENSG00000241295;ENSG00000242125;ENSG00000249790;ENSG00000253230;ENSG00000260336;ENSG00000261087;ENSG00000263753;ENSG00000272299;ENSG00000272216;ENSG00000215765;ENSG00000225946;ENSG00000249532;ENSG00000254429;ENSG00000256185;ENSG00000188338;ENSG00000225733;ENSG00000232656;ENSG00000263050;ENSG00000270742	24
palmatine	NA	ENSG00000227719;ENSG00000228343;ENSG00000249532;ENSG00000266897;ENSG00000224195;ENSG00000225946;ENSG00000228350;ENSG00000253230;ENSG00000260400;ENSG00000164621;ENSG00000215765;ENSG00000249604;ENSG00000254429;ENSG00000260023;ENSG00000273311	15
bicuculline	NA	ENSG00000228315;ENSG00000263050;ENSG00000230606;ENSG00000261478;ENSG00000266897;ENSG00000206337;ENSG00000232931;ENSG00000256185;ENSG00000265678;ENSG00000272216	10
seneciphylline	NA	ENSG00000261087;ENSG00000204148;ENSG00000235072;ENSG00000238261;ENSG00000012171;ENSG00000125804;ENSG00000167117;ENSG00000175164;ENSG00000176728;ENSG00000179935;ENSG00000186526;ENSG00000186594;ENSG00000188070;ENSG00000204623;ENSG00000214548;ENSG00000215908;ENSG00000218510;ENSG00000225733;ENSG00000231607;ENSG00000232860;ENSG00000232931;ENSG00000234912;ENSG00000235725;ENSG00000235733;ENSG00000235865…	68
canavanine	NA	ENSG00000175873;ENSG00000261087;ENSG00000265678;ENSG00000272599;ENSG00000006062;ENSG00000012171;ENSG00000104691;ENSG00000118412;ENSG00000125804;ENSG00000126005;ENSG00000167117;ENSG00000179935;ENSG00000186526;ENSG00000186594;ENSG00000188070;ENSG00000196696;ENSG00000197670;ENSG00000204623;ENSG00000204625;ENSG00000214548;ENSG00000215765;ENSG00000215908;ENSG00000218510;ENSG00000224063;ENSG00000224078…	81
diflorasone	D	ENSG00000249790;ENSG00000253230;ENSG00000260735;ENSG00000175873;ENSG00000225946;ENSG00000266897;ENSG00000204623;ENSG00000249532;ENSG00000253116;ENSG00000254429;ENSG00000256185;ENSG00000225733;ENSG00000232656;ENSG00000260396;ENSG00000261087;ENSG00000261519;ENSG00000263050	17
gramine	NA	ENSG00000253230;ENSG00000259322;ENSG00000228463;ENSG00000230606;ENSG00000248161;ENSG00000215908;ENSG00000224195;ENSG00000226803;ENSG00000259644;ENSG00000269131;ENSG00000272216;ENSG00000272599;ENSG00000175873;ENSG00000196756;ENSG00000224945;ENSG00000228343;ENSG00000228350;ENSG00000256185	18
protoveratrine A	NA	ENSG00000125804;ENSG00000183242;ENSG00000259322;ENSG00000272216;ENSG00000175873;ENSG00000224945;ENSG00000228343;ENSG00000232710;ENSG00000256185;ENSG00000263050;ENSG00000266897;ENSG00000267161;ENSG00000272599;ENSG00000215424;ENSG00000225946	15
emetine	P	ENSG00000006062;ENSG00000177853;ENSG00000183242;ENSG00000196696;ENSG00000196756;ENSG00000215424;ENSG00000218510;ENSG00000225946;ENSG00000228343;ENSG00000229645;ENSG00000231607;ENSG00000232931;ENSG00000235106;ENSG00000235733;ENSG00000236144;ENSG00000237248;ENSG00000240291;ENSG00000242125;ENSG00000249790;ENSG00000251022;ENSG00000256185;ENSG00000259291;ENSG00000260023;ENSG00000260917;ENSG00000261087…	94
yohimbic acid	NA	ENSG00000130600;ENSG00000235106;ENSG00000225946;ENSG00000175873;ENSG00000224063;ENSG00000249532;ENSG00000249790;ENSG00000254389;ENSG00000254429;ENSG00000256185;ENSG00000260735;ENSG00000260917;ENSG00000261519	13
harmaline	NA	ENSG00000228343;ENSG00000183242;ENSG00000223380;ENSG00000225733;ENSG00000228315;ENSG00000236144;ENSG00000255318;ENSG00000260396;ENSG00000261519;ENSG00000269131;ENSG00000254429;ENSG00000266897;ENSG00000272216;ENSG00000225946;ENSG00000249532;ENSG00000260023	16
quinisocaine	D	ENSG00000249532;ENSG00000263198;ENSG00000177853;ENSG00000261613;ENSG00000006062;ENSG00000012171;ENSG00000099869;ENSG00000104691;ENSG00000118412;ENSG00000125804;ENSG00000126005;ENSG00000167117;ENSG00000175164;ENSG00000176728;ENSG00000179935;ENSG00000186526;ENSG00000186594;ENSG00000188070;ENSG00000196696;ENSG00000197670;ENSG00000204623;ENSG00000204625;ENSG00000214548;ENSG00000215424;ENSG00000218510…	84
solanine	NA	ENSG00000125804;ENSG00000197210;ENSG00000225946;ENSG00000228343;ENSG00000228389;ENSG00000229582;ENSG00000231690;ENSG00000232710;ENSG00000237438;ENSG00000237775;ENSG00000238261;ENSG00000242687;ENSG00000249790;ENSG00000253230;ENSG00000259322;ENSG00000260396;ENSG00000260735;ENSG00000261519;ENSG00000262179;ENSG00000263072;ENSG00000266897;ENSG00000266904;ENSG00000267161;ENSG00000272216;ENSG00000225733…	34
sulmazole	NA	ENSG00000232710;ENSG00000263050;ENSG00000272216;ENSG00000215908;ENSG00000224195;ENSG00000226803;ENSG00000261519;ENSG00000269131;ENSG00000175873;ENSG00000228343;ENSG00000253116	11
vitexin	NA	ENSG00000230606;ENSG00000272216;ENSG00000224195;ENSG00000225946;ENSG00000225733;ENSG00000256185	6
dydrogesterone	G	ENSG00000125804;ENSG00000249532;ENSG00000263753;ENSG00000175873;ENSG00000188070;ENSG00000228463;ENSG00000263050;ENSG00000267670;ENSG00000167117;ENSG00000175164;ENSG00000179935;ENSG00000186526;ENSG00000186594;ENSG00000204623;ENSG00000215908;ENSG00000218510;ENSG00000224063;ENSG00000224945;ENSG00000226803;ENSG00000232860;ENSG00000235072;ENSG00000235725;ENSG00000235733;ENSG00000235865;ENSG00000236144…	46
hydroxyachillin	NA	ENSG00000230606;ENSG00000260396;ENSG00000263050;ENSG00000118412;ENSG00000186594;ENSG00000188070;ENSG00000188338;ENSG00000224945;ENSG00000228463;ENSG00000231607;ENSG00000237438;ENSG00000238261;ENSG00000249532;ENSG00000262179;ENSG00000272216;ENSG00000012171;ENSG00000125804;ENSG00000126005;ENSG00000167117;ENSG00000175164;ENSG00000176728;ENSG00000179935;ENSG00000196696;ENSG00000204623;ENSG00000206337…	65
trihexyphenidyl	N	ENSG00000175873;ENSG00000249532;ENSG00000263050;ENSG00000186594;ENSG00000215908;ENSG00000224195;ENSG00000226803;ENSG00000241881;ENSG00000259644;ENSG00000261519;ENSG00000272216;ENSG00000228343;ENSG00000235947	13
sulfabenzamide	V	ENSG00000215765;ENSG00000232710;ENSG00000249532;ENSG00000263198;ENSG00000255318;ENSG00000260023;ENSG00000263050;ENSG00000272216;ENSG00000237438;ENSG00000267296;ENSG00000261519	11
Prestwick-642	NA	ENSG00000227403;ENSG00000249532;ENSG00000230223;ENSG00000215424;ENSG00000260336;ENSG00000265678;ENSG00000272216	7
picrotoxinin	NA	ENSG00000218510;ENSG00000230606;ENSG00000235106;ENSG00000237941;ENSG00000249532;ENSG00000249790;ENSG00000260336;ENSG00000263050;ENSG00000188338;ENSG00000232931;ENSG00000235947;ENSG00000104691;ENSG00000196696;ENSG00000228343;ENSG00000255318;ENSG00000272299;ENSG00000225733;ENSG00000225946;ENSG00000253352;ENSG00000254429;ENSG00000258442;ENSG00000261519;ENSG00000269131;ENSG00000272216	24
gelsemine	NA	ENSG00000228350;ENSG00000228315;ENSG00000231607;ENSG00000258442;ENSG00000260396;ENSG00000225946;ENSG00000215765;ENSG00000232656;ENSG00000270742;ENSG00000272216	10
canadine	NA	ENSG00000228315;ENSG00000235072;ENSG00000237941;ENSG00000249532;ENSG00000006062;ENSG00000125804;ENSG00000167117;ENSG00000196756;ENSG00000204625;ENSG00000215908;ENSG00000224195;ENSG00000226803;ENSG00000230606;ENSG00000241881;ENSG00000248161;ENSG00000254429;ENSG00000255443;ENSG00000256185;ENSG00000259644;ENSG00000261519;ENSG00000269131;ENSG00000175873;ENSG00000228343;ENSG00000228350;ENSG00000272216	25
Prestwick-692	NA	ENSG00000227719;ENSG00000249790;ENSG00000263050;ENSG00000232931;ENSG00000215765;ENSG00000228350;ENSG00000249532;ENSG00000261478;ENSG00000104691;ENSG00000206337;ENSG00000232710;ENSG00000256185;ENSG00000272216	13
succinylsulfathiazole	NA	ENSG00000237941;ENSG00000225946;ENSG00000266897;ENSG00000224945;ENSG00000225733;ENSG00000230606;ENSG00000254429;ENSG00000258442;ENSG00000267296;ENSG00000269131;ENSG00000272216	11
flunisolide	R	ENSG00000125804;ENSG00000261478;ENSG00000267670;ENSG00000272216;ENSG00000248161;ENSG00000251632;ENSG00000260336;ENSG00000267296;ENSG00000225733;ENSG00000225946;ENSG00000235106;ENSG00000238261;ENSG00000261519;ENSG00000215765;ENSG00000228343;ENSG00000236772;ENSG00000254429;ENSG00000204623;ENSG00000225092;ENSG00000228350;ENSG00000263050;ENSG00000249532	22
mepenzolate bromide	A	ENSG00000125804;ENSG00000230223;ENSG00000261478;ENSG00000225946;ENSG00000248161;ENSG00000253116;ENSG00000260336;ENSG00000261519;ENSG00000272216;ENSG00000272599;ENSG00000215765;ENSG00000218510;ENSG00000224063;ENSG00000225733;ENSG00000235106;ENSG00000260023;ENSG00000260400;ENSG00000263072;ENSG00000272201;ENSG00000144596;ENSG00000204623;ENSG00000225092;ENSG00000231074;ENSG00000232931;ENSG00000257303…	30
solasodine	NA	ENSG00000125804;ENSG00000261478;ENSG00000266897;ENSG00000260336;ENSG00000218510;ENSG00000225733;ENSG00000164621;ENSG00000175873;ENSG00000215765;ENSG00000225946;ENSG00000265678;ENSG00000267161;ENSG00000006062;ENSG00000131007;ENSG00000132832;ENSG00000144596;ENSG00000204623;ENSG00000228463;ENSG00000231160;ENSG00000237438;ENSG00000249532;ENSG00000253230;ENSG00000259322;ENSG00000261519;ENSG00000263050…	31
eldeline	NA	ENSG00000125804;ENSG00000230223;ENSG00000266897;ENSG00000272216;ENSG00000263050;ENSG00000204625;ENSG00000218510;ENSG00000225733;ENSG00000258442;ENSG00000260023;ENSG00000265678;ENSG00000267296;ENSG00000215765;ENSG00000225946;ENSG00000196696;ENSG00000224063;ENSG00000225092;ENSG00000231074;ENSG00000232931;ENSG00000253230;ENSG00000257303	21
pempidine	NA	ENSG00000125804;ENSG00000175873;ENSG00000215765;ENSG00000256185;ENSG00000260396;ENSG00000263050;ENSG00000266897;ENSG00000218510;ENSG00000225733;ENSG00000228343;ENSG00000267161;ENSG00000204623;ENSG00000225092;ENSG00000226803;ENSG00000232931;ENSG00000255443;ENSG00000257303;ENSG00000259322;ENSG00000261519;ENSG00000263072;ENSG00000272216	21
promazine	NA	ENSG00000125804;ENSG00000230223;ENSG00000232710;ENSG00000260396;ENSG00000263072;ENSG00000186594;ENSG00000215765;ENSG00000229645;ENSG00000242125;ENSG00000248161;ENSG00000259976;ENSG00000260336;ENSG00000260743;ENSG00000260804;ENSG00000224063;ENSG00000253116;ENSG00000263050;ENSG00000265678;ENSG00000272216;ENSG00000012171;ENSG00000177853;ENSG00000197670;ENSG00000228343;ENSG00000254429;ENSG00000006062…	36
famprofazone	NA	ENSG00000225092;ENSG00000230223;ENSG00000232710;ENSG00000235106;ENSG00000248161;ENSG00000263050;ENSG00000266897;ENSG00000272299;ENSG00000225946;ENSG00000254429;ENSG00000260396;ENSG00000272216;ENSG00000227719;ENSG00000228343;ENSG00000228350;ENSG00000215424;ENSG00000224195;ENSG00000253230;ENSG00000259322;ENSG00000260023;ENSG00000261519;ENSG00000224063;ENSG00000249532;ENSG00000249790;ENSG00000272599	25
metamizole sodium	N	ENSG00000125804;ENSG00000228350;ENSG00000230223;ENSG00000242125;ENSG00000260396;ENSG00000261478;ENSG00000254429;ENSG00000225946;ENSG00000263050;ENSG00000265678;ENSG00000272216;ENSG00000227719;ENSG00000228343;ENSG00000204623;ENSG00000225092;ENSG00000228463;ENSG00000232931;ENSG00000259322;ENSG00000261519;ENSG00000272299;ENSG00000088970;ENSG00000144596;ENSG00000183242;ENSG00000215908;ENSG00000231607…	26
citiolone	NA	ENSG00000125804;ENSG00000232710;ENSG00000272216;ENSG00000228343;ENSG00000267296;ENSG00000218510;ENSG00000225733;ENSG00000228350;ENSG00000238261;ENSG00000258442;ENSG00000260023;ENSG00000215765;ENSG00000225670;ENSG00000263050;ENSG00000263072;ENSG00000215424;ENSG00000225092;ENSG00000231074;ENSG00000255318;ENSG00000260396	20
benfotiamine	A	ENSG00000225465;ENSG00000230606;ENSG00000249532;ENSG00000261478;ENSG00000263050;ENSG00000266897;ENSG00000225733;ENSG00000238261;ENSG00000258442;ENSG00000259644;ENSG00000260336;ENSG00000215765;ENSG00000136315;ENSG00000215424;ENSG00000225092;ENSG00000226803;ENSG00000232931;ENSG00000257303;ENSG00000261519;ENSG00000272216;ENSG00000227719	21
Prestwick-664	NA	ENSG00000125804;ENSG00000225092;ENSG00000230223;ENSG00000232710;ENSG00000263072;ENSG00000204625;ENSG00000224063;ENSG00000224945;ENSG00000227403;ENSG00000228343;ENSG00000238261;ENSG00000249717;ENSG00000255443;ENSG00000261097;ENSG00000263198;ENSG00000267670;ENSG00000272216;ENSG00000175873;ENSG00000214922;ENSG00000230606;ENSG00000256185;ENSG00000261519;ENSG00000266897;ENSG00000130600;ENSG00000236772…	27
Prestwick-674	NA	ENSG00000125804;ENSG00000230223;ENSG00000232710;ENSG00000237941;ENSG00000272216;ENSG00000272299;ENSG00000204625;ENSG00000227403;ENSG00000241954;ENSG00000253701;ENSG00000263198;ENSG00000267670;ENSG00000204623;ENSG00000214922;ENSG00000228350;ENSG00000256185;ENSG00000259644;ENSG00000263753;ENSG00000266897;ENSG00000215424;ENSG00000236772;ENSG00000260804;ENSG00000265678;ENSG00000272201;ENSG00000224063…	26
heliotrine	NA	ENSG00000125804;ENSG00000261087;ENSG00000266897;ENSG00000226334;ENSG00000227403;ENSG00000230606;ENSG00000248161;ENSG00000260735;ENSG00000261519;ENSG00000263050;ENSG00000263198;ENSG00000183242;ENSG00000215424;ENSG00000225670;ENSG00000226803;ENSG00000228343;ENSG00000232710;ENSG00000236144;ENSG00000256185;ENSG00000260336;ENSG00000269653;ENSG00000272216;ENSG00000272299;ENSG00000182873;ENSG00000223380…	31
sulfamerazine	D	ENSG00000125804;ENSG00000230223;ENSG00000237941;ENSG00000261478;ENSG00000263072;ENSG00000266897;ENSG00000224063;ENSG00000228343;ENSG00000230606;ENSG00000235947;ENSG00000248161;ENSG00000249717;ENSG00000267670;ENSG00000270742;ENSG00000214922;ENSG00000224945;ENSG00000254429;ENSG00000256185;ENSG00000272216;ENSG00000232656;ENSG00000260023;ENSG00000265678;ENSG00000167117;ENSG00000188070;ENSG00000231607…	26
bromopride	A	ENSG00000125804;ENSG00000224063;ENSG00000228315;ENSG00000230223;ENSG00000261478;ENSG00000266897;ENSG00000272216;ENSG00000228343;ENSG00000263198;ENSG00000224945;ENSG00000228350;ENSG00000232710;ENSG00000238261;ENSG00000256185;ENSG00000164621;ENSG00000236772	16
isosorbide	V	ENSG00000125804;ENSG00000260396;ENSG00000261087;ENSG00000261478;ENSG00000266897;ENSG00000214922;ENSG00000224945;ENSG00000228350;ENSG00000253116;ENSG00000256185;ENSG00000272216;ENSG00000204625;ENSG00000218510;ENSG00000230606;ENSG00000259291;ENSG00000263050;ENSG00000272599;ENSG00000164621	18
fludroxycortide	D	ENSG00000125804;ENSG00000230223;ENSG00000232710;ENSG00000237941;ENSG00000255318;ENSG00000267670;ENSG00000215765;ENSG00000225733;ENSG00000256185;ENSG00000263050;ENSG00000272216;ENSG00000228343;ENSG00000235947;ENSG00000249532;ENSG00000266897;ENSG00000006062;ENSG00000204623;ENSG00000260023	18
halcinonide	D	ENSG00000125804;ENSG00000230223;ENSG00000232710;ENSG00000260396;ENSG00000215765;ENSG00000224945;ENSG00000228315;ENSG00000228343;ENSG00000266897;ENSG00000272216;ENSG00000235947;ENSG00000249532;ENSG00000254389;ENSG00000204625	14
Prestwick-665	NA	ENSG00000125804;ENSG00000228350;ENSG00000230223;ENSG00000249532;ENSG00000260396;ENSG00000263072;ENSG00000259644;ENSG00000263050;ENSG00000266897;ENSG00000226803;ENSG00000228343;ENSG00000256185;ENSG00000260336;ENSG00000261519;ENSG00000130600;ENSG00000186594;ENSG00000206337;ENSG00000231607;ENSG00000235106;ENSG00000272216;ENSG00000272299;ENSG00000273311;ENSG00000235072;ENSG00000236772	24
Prestwick-675	NA	ENSG00000125804;ENSG00000230223;ENSG00000231607;ENSG00000263050;ENSG00000224063;ENSG00000260396;ENSG00000256185	7
Prestwick-685	NA	ENSG00000125804;ENSG00000230223;ENSG00000230606;ENSG00000232710;ENSG00000260396;ENSG00000233237;ENSG00000164621;ENSG00000225733;ENSG00000228343;ENSG00000236772;ENSG00000256185;ENSG00000266897;ENSG00000272216;ENSG00000260336	14
acacetin	NA	ENSG00000125804;ENSG00000218510;ENSG00000225465;ENSG00000225946;ENSG00000228343;ENSG00000228350;ENSG00000230606;ENSG00000235106;ENSG00000242125;ENSG00000248161;ENSG00000249532;ENSG00000253230;ENSG00000260023;ENSG00000260804;ENSG00000261087;ENSG00000228463;ENSG00000236144;ENSG00000267296;ENSG00000272599;ENSG00000204625;ENSG00000225733;ENSG00000253116;ENSG00000258442;ENSG00000272216;ENSG00000240291…	35
methylbenzethonium chloride	J	ENSG00000125804;ENSG00000225465;ENSG00000230223;ENSG00000230606;ENSG00000232710;ENSG00000186594;ENSG00000225946;ENSG00000236144;ENSG00000248175;ENSG00000258442;ENSG00000259976;ENSG00000272201;ENSG00000272216;ENSG00000272711;ENSG00000179935;ENSG00000215424;ENSG00000218510;ENSG00000225733;ENSG00000227719;ENSG00000231607;ENSG00000237125;ENSG00000242125;ENSG00000248161;ENSG00000254429;ENSG00000260804…	37
sulfachlorpyridazine	NA	ENSG00000232710;ENSG00000225946;ENSG00000228343;ENSG00000249532;ENSG00000175873;ENSG00000215765;ENSG00000225092;ENSG00000260735;ENSG00000261519;ENSG00000263050;ENSG00000167117;ENSG00000204623;ENSG00000225733;ENSG00000228350;ENSG00000232931;ENSG00000249790;ENSG00000273311	17
helveticoside	NA	ENSG00000183242;ENSG00000196696;ENSG00000204054;ENSG00000215424;ENSG00000218510;ENSG00000224063;ENSG00000226803;ENSG00000229645;ENSG00000230223;ENSG00000232931;ENSG00000235106;ENSG00000236144;ENSG00000242125;ENSG00000246263;ENSG00000248175;ENSG00000249267;ENSG00000255242;ENSG00000259758;ENSG00000260396;ENSG00000261087;ENSG00000261478;ENSG00000263072;ENSG00000263753;ENSG00000265678;ENSG00000269131…	59
lanatoside C	C	ENSG00000125804;ENSG00000167117;ENSG00000183242;ENSG00000196696;ENSG00000196756;ENSG00000204054;ENSG00000204623;ENSG00000215424;ENSG00000218510;ENSG00000225930;ENSG00000226803;ENSG00000228343;ENSG00000229645;ENSG00000230223;ENSG00000232931;ENSG00000235106;ENSG00000236144;ENSG00000246263;ENSG00000249532;ENSG00000251022;ENSG00000253230;ENSG00000255242;ENSG00000259758;ENSG00000260023;ENSG00000261087…	72
beta-escin	NA	ENSG00000125804;ENSG00000225092;ENSG00000260396;ENSG00000261478;ENSG00000204623;ENSG00000232656;ENSG00000269318;ENSG00000272216;ENSG00000099869;ENSG00000175873;ENSG00000227719;ENSG00000248161;ENSG00000258442;ENSG00000260023;ENSG00000006062;ENSG00000228343;ENSG00000229589;ENSG00000263050;ENSG00000265678;ENSG00000266897;ENSG00000236234	21
lycorine	NA	ENSG00000006062;ENSG00000088970;ENSG00000125804;ENSG00000136315;ENSG00000177853;ENSG00000183242;ENSG00000186594;ENSG00000196696;ENSG00000196756;ENSG00000215424;ENSG00000223380;ENSG00000224063;ENSG00000224078;ENSG00000224195;ENSG00000228343;ENSG00000229645;ENSG00000230223;ENSG00000231607;ENSG00000232931;ENSG00000235106;ENSG00000237248;ENSG00000237438;ENSG00000242125;ENSG00000245532;ENSG00000249790…	61
ethotoin	N	ENSG00000125804;ENSG00000230223;ENSG00000237941;ENSG00000249532;ENSG00000260396;ENSG00000272216;ENSG00000263050;ENSG00000006062;ENSG00000104691;ENSG00000118412;ENSG00000215908;ENSG00000227719;ENSG00000230606;ENSG00000231607;ENSG00000235994;ENSG00000248161;ENSG00000258442;ENSG00000265678;ENSG00000228343;ENSG00000225733;ENSG00000226803;ENSG00000232710;ENSG00000237438;ENSG00000261519;ENSG00000256185	25
chlorcyclizine	R	ENSG00000125804;ENSG00000218510;ENSG00000228350;ENSG00000230223;ENSG00000237941;ENSG00000260396;ENSG00000136315;ENSG00000227719;ENSG00000231607;ENSG00000236144;ENSG00000256185;ENSG00000258442;ENSG00000260023;ENSG00000260532;ENSG00000266897;ENSG00000272216;ENSG00000006062;ENSG00000225733;ENSG00000248161;ENSG00000259322;ENSG00000263050;ENSG00000182873;ENSG00000228343	23
pramocaine	C	ENSG00000125804;ENSG00000228350;ENSG00000230223;ENSG00000225946;ENSG00000258442;ENSG00000265678;ENSG00000272216;ENSG00000228343;ENSG00000235072;ENSG00000263050;ENSG00000260396	11
myosmine	NA	ENSG00000125804;ENSG00000230223;ENSG00000261087;ENSG00000261478;ENSG00000269318;ENSG00000272216;ENSG00000224063;ENSG00000227403;ENSG00000230606;ENSG00000249717;ENSG00000261097;ENSG00000263198;ENSG00000232710;ENSG00000253116;ENSG00000256185;ENSG00000266897;ENSG00000130600;ENSG00000225946;ENSG00000236772;ENSG00000258442;ENSG00000175873;ENSG00000206337;ENSG00000218510;ENSG00000235947;ENSG00000263050…	26
benzamil	NA	ENSG00000125804;ENSG00000237941;ENSG00000259322;ENSG00000260396;ENSG00000261087;ENSG00000226334;ENSG00000228350;ENSG00000230606;ENSG00000248161;ENSG00000249717;ENSG00000263198;ENSG00000267670;ENSG00000270742;ENSG00000214922;ENSG00000224945;ENSG00000256185;ENSG00000260336;ENSG00000261519;ENSG00000272216;ENSG00000225733;ENSG00000236772;ENSG00000242125;ENSG00000266897;ENSG00000272711;ENSG00000218510…	30
foliosidine	NA	ENSG00000125804;ENSG00000228350;ENSG00000232710;ENSG00000266897;ENSG00000204625;ENSG00000226334;ENSG00000227403;ENSG00000228343;ENSG00000230606;ENSG00000261097;ENSG00000261519;ENSG00000263198;ENSG00000267296;ENSG00000214922;ENSG00000237438;ENSG00000256185;ENSG00000263050;ENSG00000272201;ENSG00000272216;ENSG00000236772;ENSG00000215765;ENSG00000225733;ENSG00000235947;ENSG00000238261;ENSG00000255443	25
gossypol	NA	ENSG00000088970;ENSG00000125804;ENSG00000136315;ENSG00000198221;ENSG00000204623;ENSG00000228343;ENSG00000232710;ENSG00000236144;ENSG00000249532;ENSG00000272711;ENSG00000196756;ENSG00000227403;ENSG00000228350;ENSG00000228463;ENSG00000230606;ENSG00000248161;ENSG00000249717;ENSG00000251022;ENSG00000261097;ENSG00000263198;ENSG00000266897;ENSG00000267670;ENSG00000256185;ENSG00000272216;ENSG00000236772…	33
karakoline	NA	ENSG00000125804;ENSG00000230223;ENSG00000249532;ENSG00000204625;ENSG00000227403;ENSG00000230606;ENSG00000263198;ENSG00000266897;ENSG00000214922;ENSG00000256185;ENSG00000272216;ENSG00000236772;ENSG00000206337;ENSG00000225733;ENSG00000232931;ENSG00000235947;ENSG00000261519;ENSG00000263050	18
etiocholanolone	NA	ENSG00000125804;ENSG00000218510;ENSG00000230223;ENSG00000261087;ENSG00000224063;ENSG00000227403;ENSG00000235072;ENSG00000238261;ENSG00000248161;ENSG00000249717;ENSG00000263198;ENSG00000266897;ENSG00000267296;ENSG00000267670;ENSG00000272216;ENSG00000214922;ENSG00000215424;ENSG00000232710;ENSG00000256185;ENSG00000006062;ENSG00000224195;ENSG00000225946;ENSG00000228343;ENSG00000236772;ENSG00000258442…	32
diphenylpyraline	R	ENSG00000125804;ENSG00000228350;ENSG00000230606;ENSG00000260396;ENSG00000204625;ENSG00000227719;ENSG00000249717;ENSG00000263198;ENSG00000266897;ENSG00000267670;ENSG00000256185;ENSG00000272216;ENSG00000223380;ENSG00000225733;ENSG00000251022;ENSG00000255443;ENSG00000263050	17
finasteride	D	ENSG00000204623;ENSG00000225465;ENSG00000230223;ENSG00000232710;ENSG00000235733;ENSG00000249532;ENSG00000260396;ENSG00000261478;ENSG00000204625;ENSG00000225092;ENSG00000227403;ENSG00000230606;ENSG00000248161;ENSG00000249717;ENSG00000253701;ENSG00000263198;ENSG00000266897;ENSG00000267296;ENSG00000267670;ENSG00000272216;ENSG00000125804;ENSG00000256185;ENSG00000236772;ENSG00000228343;ENSG00000235947…	27
betonicine	NA	ENSG00000125804;ENSG00000230223;ENSG00000231607;ENSG00000226334;ENSG00000227403;ENSG00000230606;ENSG00000263198;ENSG00000266897;ENSG00000267161;ENSG00000267296;ENSG00000267670;ENSG00000235072;ENSG00000256185;ENSG00000130600;ENSG00000215765;ENSG00000236772;ENSG00000258442;ENSG00000263050;ENSG00000267163;ENSG00000228343;ENSG00000235947;ENSG00000249604;ENSG00000260396;ENSG00000272216	24
terfenadine	R	ENSG00000186594;ENSG00000196756;ENSG00000228343;ENSG00000231607;ENSG00000232656;ENSG00000235072;ENSG00000236144;ENSG00000261460;ENSG00000272216;ENSG00000272599;ENSG00000006062;ENSG00000218510;ENSG00000249532;ENSG00000251022	14
tiapride	N	ENSG00000228350;ENSG00000234350;ENSG00000238261;ENSG00000272216;ENSG00000224063;ENSG00000227719;ENSG00000230606;ENSG00000237438;ENSG00000249532;ENSG00000260023;ENSG00000272299;ENSG00000272599;ENSG00000228343;ENSG00000263050;ENSG00000237248;ENSG00000255443;ENSG00000261519;ENSG00000266897;ENSG00000260336	19
griseofulvin	D	ENSG00000131007;ENSG00000242125;ENSG00000265678;ENSG00000272216;ENSG00000125804;ENSG00000218510;ENSG00000232710;ENSG00000235072;ENSG00000236144;ENSG00000265242;ENSG00000267161;ENSG00000272299;ENSG00000215765;ENSG00000225733;ENSG00000263050;ENSG00000266897;ENSG00000235947;ENSG00000236772;ENSG00000249532;ENSG00000261519;ENSG00000228343	21
dilazep	C	ENSG00000228350;ENSG00000230606;ENSG00000259322;ENSG00000260336;ENSG00000260588;ENSG00000263198;ENSG00000272216;ENSG00000125804;ENSG00000235072;ENSG00000272299;ENSG00000204148;ENSG00000228343;ENSG00000186594;ENSG00000196756;ENSG00000226803;ENSG00000231607;ENSG00000260023;ENSG00000261519;ENSG00000263050;ENSG00000266897;ENSG00000204625;ENSG00000261087	22
riluzole	N	ENSG00000224195;ENSG00000224945;ENSG00000238261;ENSG00000272201;ENSG00000272599;ENSG00000226803;ENSG00000232931;ENSG00000255443;ENSG00000228343;ENSG00000228350;ENSG00000266897;ENSG00000125804;ENSG00000224063;ENSG00000230606;ENSG00000249532;ENSG00000204625;ENSG00000225733;ENSG00000254429;ENSG00000259322;ENSG00000272216	20
sulfamethoxazole	J	ENSG00000175873;ENSG00000225733;ENSG00000258517;ENSG00000263198;ENSG00000272216;ENSG00000272599;ENSG00000266897;ENSG00000224945;ENSG00000226803;ENSG00000228343;ENSG00000228463;ENSG00000235106;ENSG00000241881;ENSG00000256185;ENSG00000263050;ENSG00000125804;ENSG00000230606	17
nalidixic acid	J	ENSG00000228350;ENSG00000272599;ENSG00000125804;ENSG00000230606;ENSG00000232710;ENSG00000255443;ENSG00000263050;ENSG00000272201;ENSG00000272216;ENSG00000228343;ENSG00000266897;ENSG00000006062	12
metaraminol	C	ENSG00000088970;ENSG00000118412;ENSG00000131007;ENSG00000164621;ENSG00000177853;ENSG00000186594;ENSG00000204148;ENSG00000215117;ENSG00000231607;ENSG00000238261;ENSG00000242125;ENSG00000263198;ENSG00000272216;ENSG00000272599;ENSG00000228350;ENSG00000263050;ENSG00000226803;ENSG00000261519;ENSG00000266897;ENSG00000224063;ENSG00000228343	21
kawain	N	ENSG00000088970;ENSG00000130600;ENSG00000186526;ENSG00000215765;ENSG00000224063;ENSG00000225733;ENSG00000225946;ENSG00000230606;ENSG00000232710;ENSG00000233237;ENSG00000260917;ENSG00000261519;ENSG00000270589;ENSG00000272216;ENSG00000272579;ENSG00000235072;ENSG00000255443;ENSG00000267296;ENSG00000228343;ENSG00000228350;ENSG00000234350;ENSG00000249532;ENSG00000260336;ENSG00000266897	24
mebendazole	P	ENSG00000006062;ENSG00000218510;ENSG00000225946;ENSG00000228350;ENSG00000236144;ENSG00000238261;ENSG00000242125;ENSG00000272216;ENSG00000272711;ENSG00000088970;ENSG00000118412;ENSG00000136315;ENSG00000183242;ENSG00000186594;ENSG00000188070;ENSG00000196756;ENSG00000226803;ENSG00000231607;ENSG00000235072;ENSG00000253230;ENSG00000254429;ENSG00000259291;ENSG00000259758;ENSG00000260023;ENSG00000266897…	42
clemizole	NA	ENSG00000125804;ENSG00000130600;ENSG00000131007;ENSG00000175873;ENSG00000224945;ENSG00000230606;ENSG00000232656;ENSG00000238261;ENSG00000249790;ENSG00000263050;ENSG00000272216;ENSG00000226803;ENSG00000235072;ENSG00000249532;ENSG00000256185;ENSG00000272299;ENSG00000228315;ENSG00000233237;ENSG00000225946;ENSG00000228343;ENSG00000235947;ENSG00000255318;ENSG00000261519;ENSG00000266897;ENSG00000272599…	27
ofloxacin	J	ENSG00000238261;ENSG00000259322;ENSG00000263050;ENSG00000235072;ENSG00000260396;ENSG00000272299;ENSG00000228343;ENSG00000234912;ENSG00000125804;ENSG00000230606;ENSG00000249532;ENSG00000266897;ENSG00000272216;ENSG00000260023	14
nitrofurantoin	J	ENSG00000125804;ENSG00000267296;ENSG00000272216;ENSG00000272599;ENSG00000235072;ENSG00000237438;ENSG00000259322;ENSG00000263050;ENSG00000272299;ENSG00000215424;ENSG00000215765;ENSG00000228343;ENSG00000266897;ENSG00000006062;ENSG00000226803;ENSG00000255443;ENSG00000256185;ENSG00000224063;ENSG00000228350;ENSG00000235733;ENSG00000236772;ENSG00000260023;ENSG00000260336	23
mephenesin	M	ENSG00000125804;ENSG00000132832;ENSG00000249717;ENSG00000261646;ENSG00000272216;ENSG00000272599;ENSG00000228343;ENSG00000232931;ENSG00000235072;ENSG00000266897;ENSG00000272299;ENSG00000228350;ENSG00000263050;ENSG00000230606;ENSG00000261519	15
pentolonium	NA	ENSG00000225946;ENSG00000230606;ENSG00000235106;ENSG00000260396;ENSG00000125804;ENSG00000226803;ENSG00000235072;ENSG00000255443;ENSG00000256185;ENSG00000263050;ENSG00000272201;ENSG00000272299;ENSG00000229589;ENSG00000261519;ENSG00000266897;ENSG00000224063;ENSG00000228343;ENSG00000236772;ENSG00000254429	19
salbutamol	R	ENSG00000179935;ENSG00000225946;ENSG00000263198;ENSG00000272216;ENSG00000229645;ENSG00000235072;ENSG00000242125;ENSG00000253230;ENSG00000255443;ENSG00000256185;ENSG00000260023;ENSG00000266897;ENSG00000272299;ENSG00000224063;ENSG00000228343;ENSG00000265242	16
trimethoprim	J	ENSG00000224945;ENSG00000226803;ENSG00000263050;ENSG00000272216;ENSG00000224195;ENSG00000230606;ENSG00000255443;ENSG00000265242;ENSG00000267161;ENSG00000272299;ENSG00000228343;ENSG00000236772;ENSG00000261519;ENSG00000265678;ENSG00000272599;ENSG00000256185	16
fenbufen	M	ENSG00000099869;ENSG00000266897;ENSG00000125804;ENSG00000232931;ENSG00000235072;ENSG00000258442;ENSG00000260336;ENSG00000263050;ENSG00000272299;ENSG00000186526;ENSG00000228343;ENSG00000230606;ENSG00000235947;ENSG00000237517;ENSG00000248161;ENSG00000249717;ENSG00000263198;ENSG00000267296;ENSG00000267670;ENSG00000118412;ENSG00000214922;ENSG00000232710;ENSG00000236144;ENSG00000253116;ENSG00000256185…	32
tropicamide	S	ENSG00000177853;ENSG00000224945;ENSG00000228343;ENSG00000238261;ENSG00000272216;ENSG00000272599;ENSG00000235072;ENSG00000260735;ENSG00000125804;ENSG00000224063;ENSG00000248161;ENSG00000254429;ENSG00000261097;ENSG00000263198;ENSG00000267296;ENSG00000214922;ENSG00000261519;ENSG00000266897;ENSG00000267670;ENSG00000272201;ENSG00000223380;ENSG00000232710;ENSG00000236772;ENSG00000263050;ENSG00000206337…	27
lomefloxacin	J	ENSG00000175873;ENSG00000238261;ENSG00000267296;ENSG00000272216;ENSG00000230606;ENSG00000241881;ENSG00000254429;ENSG00000256185;ENSG00000260023;ENSG00000267161;ENSG00000272201;ENSG00000125804;ENSG00000261097;ENSG00000261519;ENSG00000266897;ENSG00000267670;ENSG00000164621;ENSG00000214922;ENSG00000232710;ENSG00000236144;ENSG00000204623;ENSG00000223380;ENSG00000224195;ENSG00000225733;ENSG00000258517	25
hydralazine	C	ENSG00000175873;ENSG00000224945;ENSG00000188070;ENSG00000230606;ENSG00000267161;ENSG00000272201;ENSG00000272216;ENSG00000125804;ENSG00000227403;ENSG00000253701;ENSG00000263198;ENSG00000266897;ENSG00000267296;ENSG00000267670;ENSG00000236144;ENSG00000237438;ENSG00000254429;ENSG00000261087;ENSG00000261519;ENSG00000263050;ENSG00000269653;ENSG00000182873;ENSG00000204623;ENSG00000223380;ENSG00000225733…	28
phenformin	A	ENSG00000226803;ENSG00000228343;ENSG00000266897;ENSG00000272299;ENSG00000049319;ENSG00000136315;ENSG00000196696;ENSG00000235072;ENSG00000259322;ENSG00000265678;ENSG00000218510;ENSG00000228463;ENSG00000263198;ENSG00000267670;ENSG00000125804;ENSG00000214922;ENSG00000232710;ENSG00000254429;ENSG00000256185;ENSG00000272201;ENSG00000223380;ENSG00000225733;ENSG00000225946;ENSG00000231607;ENSG00000232931…	29
6-benzylaminopurine	NA	ENSG00000230606;ENSG00000272216;ENSG00000197210;ENSG00000232710;ENSG00000235072;ENSG00000237438;ENSG00000260735;ENSG00000261519;ENSG00000263050;ENSG00000272599;ENSG00000225733;ENSG00000228343;ENSG00000248161;ENSG00000263198;ENSG00000265678;ENSG00000266897;ENSG00000214922;ENSG00000256185;ENSG00000272201;ENSG00000125804	20
metoclopramide	A	ENSG00000238261;ENSG00000226803;ENSG00000230606;ENSG00000235072;ENSG00000251022;ENSG00000260023;ENSG00000261519;ENSG00000225733;ENSG00000226334;ENSG00000227403;ENSG00000242125;ENSG00000263198;ENSG00000267296;ENSG00000125804;ENSG00000214922;ENSG00000256185;ENSG00000266897;ENSG00000272216;ENSG00000236772;ENSG00000259539;ENSG00000263050;ENSG00000265678	22
nefopam	N	ENSG00000125804;ENSG00000228343;ENSG00000256185;ENSG00000272299;ENSG00000273311;ENSG00000224063;ENSG00000226334;ENSG00000227403;ENSG00000230606;ENSG00000263198;ENSG00000266897;ENSG00000272216;ENSG00000265678	13
orphenadrine	M	ENSG00000238261;ENSG00000232710;ENSG00000235072;ENSG00000260396;ENSG00000272216;ENSG00000233237;ENSG00000258442;ENSG00000265678;ENSG00000144596;ENSG00000224063;ENSG00000263050;ENSG00000228343	12
camptothecin	L	ENSG00000088970;ENSG00000118412;ENSG00000126005;ENSG00000130600;ENSG00000144596;ENSG00000164621;ENSG00000177853;ENSG00000179935;ENSG00000182165;ENSG00000186594;ENSG00000196756;ENSG00000215424;ENSG00000215908;ENSG00000225946;ENSG00000230223;ENSG00000230606;ENSG00000235994;ENSG00000238261;ENSG00000241954;ENSG00000251022;ENSG00000255224;ENSG00000255242;ENSG00000259322;ENSG00000259758;ENSG00000260396…	67
indapamide	C	ENSG00000238261;ENSG00000260396;ENSG00000164621;ENSG00000232931;ENSG00000235072;ENSG00000236144;ENSG00000260735;ENSG00000218510;ENSG00000225733;ENSG00000258442;ENSG00000266897;ENSG00000272216;ENSG00000225946;ENSG00000228343;ENSG00000227719;ENSG00000228350	16
phentolamine	C	ENSG00000263050;ENSG00000267296;ENSG00000272599;ENSG00000230606;ENSG00000255443;ENSG00000256185;ENSG00000272216;ENSG00000228343;ENSG00000179935;ENSG00000218510;ENSG00000225733;ENSG00000258442;ENSG00000260023;ENSG00000167117;ENSG00000225092;ENSG00000254429;ENSG00000273311	17
ethisterone	G	ENSG00000006062;ENSG00000228350;ENSG00000253116;ENSG00000228343;ENSG00000235072;ENSG00000255443;ENSG00000260336;ENSG00000261519;ENSG00000272216;ENSG00000238261;ENSG00000272599;ENSG00000225733;ENSG00000255318;ENSG00000263050;ENSG00000266897;ENSG00000179935;ENSG00000253230	17
dantrolene	M	ENSG00000259322;ENSG00000272216;ENSG00000224195;ENSG00000235072;ENSG00000255443;ENSG00000266897;ENSG00000272299;ENSG00000263050;ENSG00000167117;ENSG00000204623;ENSG00000224063;ENSG00000225733;ENSG00000232931;ENSG00000249790;ENSG00000273311	15
prilocaine	N	ENSG00000125804;ENSG00000235072;ENSG00000259322;ENSG00000260023;ENSG00000263050;ENSG00000272216;ENSG00000272299;ENSG00000227403;ENSG00000230606;ENSG00000248161;ENSG00000249717;ENSG00000260336;ENSG00000261519;ENSG00000263198;ENSG00000266897;ENSG00000267296;ENSG00000267670;ENSG00000225733;ENSG00000232710;ENSG00000253116;ENSG00000256185;ENSG00000272201;ENSG00000164621;ENSG00000175873;ENSG00000204148…	31
ketoprofen	M	ENSG00000228350;ENSG00000230606;ENSG00000260023;ENSG00000265678;ENSG00000267161;ENSG00000272216;ENSG00000227403;ENSG00000228343;ENSG00000261097;ENSG00000263198;ENSG00000125804;ENSG00000226803;ENSG00000232710;ENSG00000256185;ENSG00000261519;ENSG00000263050;ENSG00000266897;ENSG00000272201;ENSG00000236772;ENSG00000235072;ENSG00000238261;ENSG00000255443	22
phenelzine	N	ENSG00000225930;ENSG00000235072;ENSG00000260023;ENSG00000125804;ENSG00000228350;ENSG00000263050;ENSG00000272216;ENSG00000225946;ENSG00000227719;ENSG00000228315;ENSG00000256185;ENSG00000258442;ENSG00000177853;ENSG00000196756;ENSG00000236234;ENSG00000249532;ENSG00000272599;ENSG00000228343	18
flutamide	L	ENSG00000230606;ENSG00000236144;ENSG00000272299;ENSG00000125804;ENSG00000186594;ENSG00000260023;ENSG00000263050;ENSG00000225946;ENSG00000227403;ENSG00000227719;ENSG00000228315;ENSG00000237941;ENSG00000258442;ENSG00000260532;ENSG00000265678;ENSG00000215424;ENSG00000225733;ENSG00000228343;ENSG00000237248;ENSG00000249532;ENSG00000272201;ENSG00000272216;ENSG00000006062;ENSG00000256185	24
fenbendazole	P	ENSG00000186594;ENSG00000235072;ENSG00000242687;ENSG00000254429;ENSG00000256185;ENSG00000261478;ENSG00000272216;ENSG00000228350;ENSG00000238261;ENSG00000196696;ENSG00000224063;ENSG00000225946;ENSG00000228343;ENSG00000234912;ENSG00000259322;ENSG00000261519;ENSG00000263050;ENSG00000263072;ENSG00000236144;ENSG00000249532	20
proglumide	A	ENSG00000214922;ENSG00000235072;ENSG00000266897;ENSG00000267161;ENSG00000272299;ENSG00000225946;ENSG00000218510;ENSG00000225733;ENSG00000228343;ENSG00000260023;ENSG00000260396;ENSG00000272216;ENSG00000232931;ENSG00000253230;ENSG00000263050	15
mexiletine	C	ENSG00000125804;ENSG00000235072;ENSG00000267161;ENSG00000272299;ENSG00000215765;ENSG00000225946;ENSG00000232710;ENSG00000225733;ENSG00000272216;ENSG00000225092;ENSG00000228343;ENSG00000236144;ENSG00000238261;ENSG00000254429;ENSG00000263050	15
vincamine	C	ENSG00000230606;ENSG00000235072;ENSG00000236144;ENSG00000215765;ENSG00000225946;ENSG00000266897;ENSG00000228343;ENSG00000238261;ENSG00000263050;ENSG00000130600;ENSG00000232656;ENSG00000260336;ENSG00000263072;ENSG00000272216;ENSG00000006062;ENSG00000225733;ENSG00000227403;ENSG00000259644	18
lisinopril	C	ENSG00000144596;ENSG00000232710;ENSG00000238261;ENSG00000254488;ENSG00000263050;ENSG00000267161;ENSG00000272216;ENSG00000272299;ENSG00000118412;ENSG00000265678;ENSG00000175873;ENSG00000260336	12
ifenprodil	C	ENSG00000099869;ENSG00000226803;ENSG00000236144;ENSG00000238261;ENSG00000254488;ENSG00000259291;ENSG00000259758;ENSG00000260023;ENSG00000260336;ENSG00000261478;ENSG00000262179;ENSG00000263050;ENSG00000263072;ENSG00000267161;ENSG00000270074;ENSG00000272299;ENSG00000118412;ENSG00000179935;ENSG00000204625;ENSG00000225946;ENSG00000228343;ENSG00000228350;ENSG00000231607;ENSG00000235733;ENSG00000236772…	33
flavoxate	G	ENSG00000099869;ENSG00000175873;ENSG00000204623;ENSG00000224195;ENSG00000227403;ENSG00000229582;ENSG00000236144;ENSG00000238261;ENSG00000254488;ENSG00000256185;ENSG00000259291;ENSG00000261478;ENSG00000265479;ENSG00000265678;ENSG00000267161;ENSG00000272299;ENSG00000273311;ENSG00000227719;ENSG00000228343;ENSG00000272216;ENSG00000118412;ENSG00000125804	22
difenidol	NA	ENSG00000099869;ENSG00000218510;ENSG00000224195;ENSG00000228343;ENSG00000232710;ENSG00000236144;ENSG00000254488;ENSG00000259758;ENSG00000261478;ENSG00000263050;ENSG00000265678;ENSG00000267161;ENSG00000272299;ENSG00000273311	14
triprolidine	R	ENSG00000224195;ENSG00000236144;ENSG00000254488;ENSG00000259322;ENSG00000261478;ENSG00000262179;ENSG00000263050;ENSG00000265479;ENSG00000266897;ENSG00000267161;ENSG00000272299;ENSG00000186526;ENSG00000218510;ENSG00000256185;ENSG00000270742;ENSG00000006062;ENSG00000215424	17
fenoterol	G	ENSG00000118412;ENSG00000196696;ENSG00000204623;ENSG00000218510;ENSG00000224195;ENSG00000229645;ENSG00000236144;ENSG00000236772;ENSG00000237941;ENSG00000238261;ENSG00000254488;ENSG00000259291;ENSG00000260336;ENSG00000261478;ENSG00000263753;ENSG00000265479;ENSG00000267161;ENSG00000272711;ENSG00000273311;ENSG00000215424;ENSG00000228343	21
trazodone	N	ENSG00000224195;ENSG00000227403;ENSG00000236144;ENSG00000238261;ENSG00000254488;ENSG00000260023;ENSG00000261478;ENSG00000267161;ENSG00000272299;ENSG00000273311;ENSG00000266897;ENSG00000227719;ENSG00000272216	13
lincomycin	J	ENSG00000099869;ENSG00000236144;ENSG00000238261;ENSG00000249532;ENSG00000254488;ENSG00000260023;ENSG00000261460;ENSG00000261478;ENSG00000265678;ENSG00000267161;ENSG00000272299;ENSG00000263050	12
flunarizine	N	ENSG00000215424;ENSG00000215765;ENSG00000227403;ENSG00000232710;ENSG00000236144;ENSG00000238261;ENSG00000254429;ENSG00000254488;ENSG00000260023;ENSG00000261460;ENSG00000262179;ENSG00000265479;ENSG00000265678;ENSG00000267161;ENSG00000272299;ENSG00000125804;ENSG00000232860;ENSG00000267670;ENSG00000228343;ENSG00000255443;ENSG00000225946;ENSG00000260336	22
bufexamac	M	ENSG00000144596;ENSG00000204623;ENSG00000224195;ENSG00000227403;ENSG00000236144;ENSG00000237941;ENSG00000238261;ENSG00000242687;ENSG00000253701;ENSG00000254488;ENSG00000261460;ENSG00000261478;ENSG00000265479;ENSG00000267161;ENSG00000272299;ENSG00000273311;ENSG00000179935;ENSG00000186594;ENSG00000218510;ENSG00000225946;ENSG00000228343;ENSG00000231607;ENSG00000235072;ENSG00000235733;ENSG00000254429…	29
norethisterone	G	ENSG00000099869;ENSG00000204623;ENSG00000224195;ENSG00000227719;ENSG00000228343;ENSG00000232710;ENSG00000235865;ENSG00000236144;ENSG00000238261;ENSG00000254429;ENSG00000254488;ENSG00000261478;ENSG00000265479;ENSG00000267161;ENSG00000183242;ENSG00000225733;ENSG00000225946;ENSG00000260023;ENSG00000272216;ENSG00000125804;ENSG00000235072;ENSG00000261097;ENSG00000272299	23
doxepin	N	ENSG00000099869;ENSG00000204623;ENSG00000227403;ENSG00000232710;ENSG00000235947;ENSG00000236144;ENSG00000238261;ENSG00000253701;ENSG00000254488;ENSG00000263050;ENSG00000267161;ENSG00000272299;ENSG00000273311;ENSG00000227719;ENSG00000228343;ENSG00000272216	16
cortisone	H	ENSG00000236144;ENSG00000238261;ENSG00000254488;ENSG00000235072;ENSG00000225946;ENSG00000227719	6
homochlorcyclizine	L	ENSG00000175873;ENSG00000204623;ENSG00000224195;ENSG00000225946;ENSG00000230606;ENSG00000232710;ENSG00000235072;ENSG00000236144;ENSG00000238261;ENSG00000254488;ENSG00000259291;ENSG00000260023;ENSG00000263050;ENSG00000267161;ENSG00000272299;ENSG00000186594;ENSG00000272216;ENSG00000228343;ENSG00000231607;ENSG00000261097	20
glafenine	N	ENSG00000099869;ENSG00000144596;ENSG00000224195;ENSG00000227403;ENSG00000229582;ENSG00000232710;ENSG00000236144;ENSG00000238261;ENSG00000254488;ENSG00000259291;ENSG00000261460;ENSG00000261478;ENSG00000267161;ENSG00000272299;ENSG00000125804;ENSG00000196756;ENSG00000228343;ENSG00000256185;ENSG00000263050;ENSG00000255318;ENSG00000265678;ENSG00000235072	22
telenzepine	NA	ENSG00000224195;ENSG00000228350;ENSG00000232710;ENSG00000236144;ENSG00000238261;ENSG00000254488;ENSG00000260023;ENSG00000261478;ENSG00000265479;ENSG00000265678;ENSG00000267161;ENSG00000272299;ENSG00000273311;ENSG00000125804;ENSG00000179935;ENSG00000225733;ENSG00000225946;ENSG00000228343;ENSG00000253116;ENSG00000261613;ENSG00000272216;ENSG00000263050;ENSG00000261097	23
aminoglutethimide	L	ENSG00000099869;ENSG00000204623;ENSG00000224195;ENSG00000226803;ENSG00000232710;ENSG00000236144;ENSG00000237941;ENSG00000238261;ENSG00000254429;ENSG00000254488;ENSG00000256185;ENSG00000259758;ENSG00000261478;ENSG00000262179;ENSG00000267161;ENSG00000272299;ENSG00000273311;ENSG00000235072;ENSG00000227719;ENSG00000266897	20
nortriptyline	N	ENSG00000224195;ENSG00000229645;ENSG00000236144;ENSG00000238261;ENSG00000254488;ENSG00000261478;ENSG00000263050;ENSG00000267161;ENSG00000272299;ENSG00000186594;ENSG00000230223;ENSG00000249532;ENSG00000254429;ENSG00000272711;ENSG00000228343;ENSG00000260023;ENSG00000215765;ENSG00000235072	18
dyclonine	N	ENSG00000204623;ENSG00000224195;ENSG00000232710;ENSG00000238261;ENSG00000254488;ENSG00000265678;ENSG00000267161;ENSG00000273311;ENSG00000125804;ENSG00000228343;ENSG00000235072	11
diethylcarbamazine	P	ENSG00000224195;ENSG00000227403;ENSG00000227719;ENSG00000232710;ENSG00000236144;ENSG00000238261;ENSG00000254429;ENSG00000254488;ENSG00000256185;ENSG00000260336;ENSG00000261478;ENSG00000263050;ENSG00000263072;ENSG00000267161;ENSG00000272299;ENSG00000273311;ENSG00000164621;ENSG00000225946;ENSG00000228343;ENSG00000235733;ENSG00000237517;ENSG00000272216;ENSG00000215424;ENSG00000230606;ENSG00000231607…	26
pimethixene	NA	ENSG00000215765;ENSG00000253230;ENSG00000254488;ENSG00000266897;ENSG00000272299;ENSG00000235072;ENSG00000186594;ENSG00000260023;ENSG00000272216	9
econazole	D	ENSG00000224195;ENSG00000226803;ENSG00000236144;ENSG00000254488;ENSG00000259291;ENSG00000261460;ENSG00000265479;ENSG00000267161;ENSG00000272299;ENSG00000186594;ENSG00000235072	11
enalapril	C	ENSG00000099869;ENSG00000204623;ENSG00000224195;ENSG00000232710;ENSG00000236144;ENSG00000237941;ENSG00000238261;ENSG00000254488;ENSG00000267161;ENSG00000272299;ENSG00000273311;ENSG00000006062;ENSG00000125804;ENSG00000228343;ENSG00000256185;ENSG00000265678	16
dropropizine	R	ENSG00000224195;ENSG00000227403;ENSG00000235947;ENSG00000236144;ENSG00000238261;ENSG00000241345;ENSG00000254488;ENSG00000263050;ENSG00000265479;ENSG00000267161;ENSG00000272299;ENSG00000273311;ENSG00000125804;ENSG00000224063;ENSG00000225946;ENSG00000230606;ENSG00000260023;ENSG00000260336;ENSG00000260735;ENSG00000261519;ENSG00000269131;ENSG00000272599;ENSG00000228343;ENSG00000232274;ENSG00000265678…	26
niflumic acid	N	ENSG00000204623;ENSG00000227403;ENSG00000229582;ENSG00000236144;ENSG00000238261;ENSG00000254488;ENSG00000261460;ENSG00000263050;ENSG00000267161;ENSG00000272299;ENSG00000125804;ENSG00000224195;ENSG00000225946;ENSG00000230223;ENSG00000256185;ENSG00000272216;ENSG00000175873	17
dimenhydrinate	R	ENSG00000224195;ENSG00000228343;ENSG00000229582;ENSG00000236144;ENSG00000238261;ENSG00000254488;ENSG00000260023;ENSG00000265479;ENSG00000267161;ENSG00000272299;ENSG00000273311;ENSG00000256185	12
fenofibrate	C	ENSG00000204623;ENSG00000227403;ENSG00000236144;ENSG00000238261;ENSG00000254488;ENSG00000260336;ENSG00000261460;ENSG00000263050;ENSG00000267161;ENSG00000272299;ENSG00000225946;ENSG00000164621;ENSG00000259322	13
chenodeoxycholic acid	A	ENSG00000236144;ENSG00000238261;ENSG00000254488;ENSG00000267161;ENSG00000272299	5
pergolide	N	ENSG00000118412;ENSG00000136315;ENSG00000175873;ENSG00000177853;ENSG00000188070;ENSG00000196756;ENSG00000215424;ENSG00000218510;ENSG00000224195;ENSG00000226803;ENSG00000227403;ENSG00000229582;ENSG00000236144;ENSG00000241295;ENSG00000242125;ENSG00000253230;ENSG00000253352;ENSG00000254488;ENSG00000259291;ENSG00000260023;ENSG00000260336;ENSG00000261460;ENSG00000261478;ENSG00000262179;ENSG00000263753…	33
bupivacaine	N	ENSG00000232710;ENSG00000236144;ENSG00000254488;ENSG00000261460;ENSG00000261478;ENSG00000265479;ENSG00000267161;ENSG00000272299;ENSG00000273311;ENSG00000186594;ENSG00000224195;ENSG00000225946;ENSG00000228343;ENSG00000228463;ENSG00000231607;ENSG00000261519;ENSG00000269131;ENSG00000265678;ENSG00000235072	19
minocycline	A	ENSG00000099869;ENSG00000204623;ENSG00000215424;ENSG00000227403;ENSG00000229645;ENSG00000230606;ENSG00000232710;ENSG00000236144;ENSG00000237941;ENSG00000238261;ENSG00000251022;ENSG00000254488;ENSG00000265479;ENSG00000265678;ENSG00000267161;ENSG00000272299;ENSG00000260336;ENSG00000263050;ENSG00000266897;ENSG00000272216;ENSG00000235072	21
pinacidil	C	ENSG00000236144;ENSG00000238261;ENSG00000242687;ENSG00000254488;ENSG00000261478;ENSG00000263050;ENSG00000263072;ENSG00000267161;ENSG00000272299;ENSG00000228350;ENSG00000260619;ENSG00000228343;ENSG00000272216;ENSG00000125804;ENSG00000235072	15
isotretinoin	D	ENSG00000088970;ENSG00000099869;ENSG00000118412;ENSG00000223380;ENSG00000232710;ENSG00000238261;ENSG00000251022;ENSG00000253701;ENSG00000254488;ENSG00000260023;ENSG00000260336;ENSG00000265479;ENSG00000267161;ENSG00000272711;ENSG00000186594;ENSG00000225733;ENSG00000254429;ENSG00000228343;ENSG00000256185	19
disopyramide	C	ENSG00000232710;ENSG00000236144;ENSG00000238261;ENSG00000254488;ENSG00000260023;ENSG00000260336;ENSG00000261460;ENSG00000261478;ENSG00000265479;ENSG00000265678;ENSG00000267161;ENSG00000272299;ENSG00000273311;ENSG00000175873;ENSG00000235072;ENSG00000237438;ENSG00000261097	17
bumetanide	C	ENSG00000224195;ENSG00000236144;ENSG00000254488;ENSG00000260023;ENSG00000261460;ENSG00000265678;ENSG00000267161;ENSG00000272299;ENSG00000273311;ENSG00000125804;ENSG00000228343;ENSG00000272216;ENSG00000225946;ENSG00000235072	14
perhexiline	C	ENSG00000088970;ENSG00000215424;ENSG00000224195;ENSG00000226803;ENSG00000236144;ENSG00000238261;ENSG00000251022;ENSG00000253230;ENSG00000254429;ENSG00000254488;ENSG00000260336;ENSG00000261460;ENSG00000267161;ENSG00000272216;ENSG00000273311;ENSG00000125804;ENSG00000225946;ENSG00000228343;ENSG00000006062;ENSG00000186594;ENSG00000231607;ENSG00000263198	22
acemetacin	M	ENSG00000204623;ENSG00000224195;ENSG00000226803;ENSG00000232710;ENSG00000235947;ENSG00000236144;ENSG00000254488;ENSG00000261478;ENSG00000267161;ENSG00000272299;ENSG00000263050;ENSG00000272216	12
clemastine	D	ENSG00000224195;ENSG00000232710;ENSG00000236144;ENSG00000253701;ENSG00000254488;ENSG00000260336;ENSG00000261478;ENSG00000263050;ENSG00000267161;ENSG00000272299;ENSG00000215424;ENSG00000235072	12
digoxin	C	ENSG00000088970;ENSG00000136315;ENSG00000167117;ENSG00000183242;ENSG00000188070;ENSG00000196756;ENSG00000204623;ENSG00000215424;ENSG00000218510;ENSG00000224195;ENSG00000226803;ENSG00000229645;ENSG00000230606;ENSG00000235106;ENSG00000236144;ENSG00000241954;ENSG00000246263;ENSG00000253230;ENSG00000255242;ENSG00000259758;ENSG00000261519;ENSG00000263753;ENSG00000272201;ENSG00000272579;ENSG00000006062…	60
meclozine	R	ENSG00000235072;ENSG00000249532;ENSG00000260735;ENSG00000261087;ENSG00000272216;ENSG00000196696;ENSG00000231607;ENSG00000238261;ENSG00000241881;ENSG00000255318;ENSG00000254429;ENSG00000257303;ENSG00000269131;ENSG00000228343;ENSG00000249717;ENSG00000125804;ENSG00000224063;ENSG00000253116;ENSG00000263050	19
naringin	NA	ENSG00000215424;ENSG00000226803;ENSG00000232710;ENSG00000235106;ENSG00000236772;ENSG00000241954;ENSG00000255318;ENSG00000256185;ENSG00000259976;ENSG00000261519;ENSG00000214922;ENSG00000228350;ENSG00000230606;ENSG00000232656;ENSG00000235072;ENSG00000238261;ENSG00000258442;ENSG00000272216;ENSG00000186594;ENSG00000215908;ENSG00000228343;ENSG00000259644;ENSG00000225733;ENSG00000260336	24
progesterone	NA	ENSG00000188070;ENSG00000226803;ENSG00000228343;ENSG00000230606;ENSG00000235072;ENSG00000235106;ENSG00000249532;ENSG00000259976;ENSG00000261087;ENSG00000261613;ENSG00000224063;ENSG00000228350;ENSG00000236772;ENSG00000241881;ENSG00000260396;ENSG00000263198;ENSG00000196696;ENSG00000254429;ENSG00000256185;ENSG00000260336;ENSG00000272216;ENSG00000175873;ENSG00000225733;ENSG00000225946;ENSG00000232931	25
butoconazole	G	ENSG00000224195;ENSG00000226803;ENSG00000228350;ENSG00000230606;ENSG00000235106;ENSG00000242687;ENSG00000260735;ENSG00000265242;ENSG00000132832;ENSG00000232710;ENSG00000238261;ENSG00000255318;ENSG00000261478;ENSG00000263198;ENSG00000228343;ENSG00000179935;ENSG00000266897	17
biotin	A	ENSG00000226803;ENSG00000235072;ENSG00000245532;ENSG00000249532;ENSG00000254389;ENSG00000255443;ENSG00000272216;ENSG00000272599;ENSG00000230223;ENSG00000231607;ENSG00000238261;ENSG00000255318;ENSG00000258442;ENSG00000260804;ENSG00000006062;ENSG00000179935;ENSG00000186594;ENSG00000215908;ENSG00000225733;ENSG00000228463;ENSG00000257303;ENSG00000263050;ENSG00000272299	23
cephaeline	NA	ENSG00000006062;ENSG00000118412;ENSG00000183242;ENSG00000196756;ENSG00000206337;ENSG00000214922;ENSG00000215424;ENSG00000218510;ENSG00000224078;ENSG00000224195;ENSG00000228343;ENSG00000229645;ENSG00000230606;ENSG00000232931;ENSG00000234608;ENSG00000234616;ENSG00000235106;ENSG00000237248;ENSG00000242125;ENSG00000251022;ENSG00000259291;ENSG00000259976;ENSG00000260917;ENSG00000261460;ENSG00000261613…	71
velnacrine	NA	ENSG00000235106;ENSG00000249532;ENSG00000261087;ENSG00000272216;ENSG00000188338;ENSG00000228350;ENSG00000236772;ENSG00000266897;ENSG00000179935;ENSG00000228343;ENSG00000215424;ENSG00000241881;ENSG00000263050	13
melatonin	N	ENSG00000225092;ENSG00000226803;ENSG00000228343;ENSG00000256185;ENSG00000259976;ENSG00000263050;ENSG00000177853;ENSG00000198106;ENSG00000215765;ENSG00000228350;ENSG00000260396;ENSG00000232710;ENSG00000260336;ENSG00000266897;ENSG00000179935;ENSG00000255443;ENSG00000272216	17
neostigmine bromide	N	ENSG00000224195;ENSG00000226803;ENSG00000228343;ENSG00000259976;ENSG00000261519;ENSG00000175873;ENSG00000228350;ENSG00000254429;ENSG00000255318;ENSG00000260396;ENSG00000272216;ENSG00000104691;ENSG00000179935;ENSG00000196756;ENSG00000218510;ENSG00000229589;ENSG00000230223;ENSG00000235072;ENSG00000256185;ENSG00000265678;ENSG00000267161;ENSG00000183242;ENSG00000215424;ENSG00000231607;ENSG00000235947…	32
amiodarone	C	ENSG00000226803;ENSG00000228343;ENSG00000242687;ENSG00000218510;ENSG00000228350;ENSG00000255318;ENSG00000263050;ENSG00000006062;ENSG00000231607;ENSG00000241954;ENSG00000249532;ENSG00000269131;ENSG00000272579;ENSG00000230606;ENSG00000235947;ENSG00000260023;ENSG00000196696;ENSG00000238261;ENSG00000261460	19
bisacodyl	A	ENSG00000224195;ENSG00000225092;ENSG00000226803;ENSG00000228343;ENSG00000235106;ENSG00000259976;ENSG00000260735;ENSG00000261519;ENSG00000266897;ENSG00000012171;ENSG00000088970;ENSG00000186594;ENSG00000188070;ENSG00000204623;ENSG00000218510;ENSG00000225733;ENSG00000225946;ENSG00000226334;ENSG00000228350;ENSG00000228463;ENSG00000234608;ENSG00000234912;ENSG00000235072;ENSG00000236144;ENSG00000236234…	45
colecalciferol	A	ENSG00000225946;ENSG00000228343;ENSG00000231607;ENSG00000235106;ENSG00000241954;ENSG00000242687;ENSG00000249267;ENSG00000261613;ENSG00000263050;ENSG00000272299;ENSG00000099869;ENSG00000214922;ENSG00000237697;ENSG00000255318;ENSG00000266897;ENSG00000164621;ENSG00000226803;ENSG00000254429;ENSG00000261519;ENSG00000263072	20
carbimazole	NA	ENSG00000125804;ENSG00000225092;ENSG00000226803;ENSG00000235106;ENSG00000260735;ENSG00000263050;ENSG00000228350;ENSG00000232710;ENSG00000249532;ENSG00000255318	10
pilocarpine	N	ENSG00000226803;ENSG00000228343;ENSG00000259976;ENSG00000261087;ENSG00000261519;ENSG00000228350;ENSG00000238261;ENSG00000255318;ENSG00000272216;ENSG00000104691;ENSG00000229589;ENSG00000256185;ENSG00000263050;ENSG00000265678;ENSG00000266897;ENSG00000267161;ENSG00000227719	17
menadione	B	ENSG00000118412;ENSG00000186594;ENSG00000198221;ENSG00000215424;ENSG00000215765;ENSG00000223380;ENSG00000224195;ENSG00000226803;ENSG00000228343;ENSG00000229645;ENSG00000232656;ENSG00000232931;ENSG00000234608;ENSG00000235106;ENSG00000236144;ENSG00000245532;ENSG00000246263;ENSG00000259291;ENSG00000259976;ENSG00000260023;ENSG00000261087;ENSG00000261519;ENSG00000266897;ENSG00000269131;ENSG00000272579…	33
niridazole	NA	ENSG00000225092;ENSG00000226803;ENSG00000218510;ENSG00000229645;ENSG00000236772;ENSG00000260396;ENSG00000272216;ENSG00000225946;ENSG00000228343;ENSG00000235072;ENSG00000259644	11
amphotericin B	A	ENSG00000225092;ENSG00000226803;ENSG00000228343;ENSG00000259976;ENSG00000228350;ENSG00000236772;ENSG00000238261;ENSG00000255318;ENSG00000261478;ENSG00000263050;ENSG00000232710;ENSG00000266897;ENSG00000179935	13
ergocalciferol	A	ENSG00000224195;ENSG00000225092;ENSG00000226803;ENSG00000228343;ENSG00000259976;ENSG00000214922;ENSG00000218510;ENSG00000228350;ENSG00000238261;ENSG00000104691;ENSG00000188338;ENSG00000196756;ENSG00000256185;ENSG00000265678;ENSG00000267161;ENSG00000272216;ENSG00000225733	17
cisapride	A	ENSG00000196696;ENSG00000225092;ENSG00000228343;ENSG00000235072;ENSG00000235106;ENSG00000260804;ENSG00000272216;ENSG00000238261;ENSG00000255318;ENSG00000175873;ENSG00000263050;ENSG00000272201;ENSG00000225733	13
epiandrosterone	NA	ENSG00000226803;ENSG00000228343;ENSG00000261519;ENSG00000012171;ENSG00000224063;ENSG00000228350;ENSG00000237697;ENSG00000238261;ENSG00000241881;ENSG00000263050;ENSG00000261460;ENSG00000272216	12
dicloxacillin	NA	ENSG00000183242;ENSG00000226803;ENSG00000228343;ENSG00000235106;ENSG00000241954;ENSG00000242687;ENSG00000260336;ENSG00000260735;ENSG00000261087;ENSG00000261519;ENSG00000099869;ENSG00000214922;ENSG00000236772;ENSG00000255318;ENSG00000218510	15
dinoprost	G	ENSG00000136315;ENSG00000215424;ENSG00000225092;ENSG00000226803;ENSG00000228343;ENSG00000234912;ENSG00000235106;ENSG00000242125;ENSG00000249532;ENSG00000253230;ENSG00000254429;ENSG00000261460;ENSG00000261519;ENSG00000266897;ENSG00000227719;ENSG00000238261;ENSG00000241881;ENSG00000255318;ENSG00000261478;ENSG00000272216;ENSG00000232710;ENSG00000242687;ENSG00000179935;ENSG00000260336;ENSG00000260735…	26
ceforanide	J	ENSG00000226803;ENSG00000228343;ENSG00000259976;ENSG00000261519;ENSG00000272216;ENSG00000228350;ENSG00000232656;ENSG00000255318;ENSG00000104691;ENSG00000177853;ENSG00000196756;ENSG00000229589;ENSG00000249532;ENSG00000256185;ENSG00000265678;ENSG00000267161;ENSG00000225946;ENSG00000230606	18
puromycin	J	ENSG00000006062;ENSG00000136315;ENSG00000183242;ENSG00000196756;ENSG00000215424;ENSG00000224195;ENSG00000226803;ENSG00000228315;ENSG00000228343;ENSG00000231607;ENSG00000234912;ENSG00000235106;ENSG00000242086;ENSG00000242125;ENSG00000245532;ENSG00000255318;ENSG00000261519;ENSG00000263753;ENSG00000272711;ENSG00000218510;ENSG00000227719;ENSG00000229645;ENSG00000236144;ENSG00000238261;ENSG00000241881…	46
serotonin	C	ENSG00000225092;ENSG00000226803;ENSG00000228315;ENSG00000228343;ENSG00000235072;ENSG00000245532;ENSG00000249532;ENSG00000259976;ENSG00000261519;ENSG00000272299;ENSG00000099869;ENSG00000228350;ENSG00000238261;ENSG00000255318;ENSG00000260396;ENSG00000263050;ENSG00000235733;ENSG00000256185;ENSG00000215424;ENSG00000224195;ENSG00000261460;ENSG00000225733	22
metixene	NA	ENSG00000226803;ENSG00000228350;ENSG00000231607;ENSG00000265242;ENSG00000266897;ENSG00000272299;ENSG00000218510;ENSG00000241881;ENSG00000255318;ENSG00000125804;ENSG00000179935;ENSG00000186594;ENSG00000228343;ENSG00000272216;ENSG00000225946;ENSG00000235072;ENSG00000253230	17
vigabatrin	NA	ENSG00000225092;ENSG00000226803;ENSG00000242687;ENSG00000261519;ENSG00000272216;ENSG00000232710;ENSG00000228343;ENSG00000266897	8
fluoxetine	NA	ENSG00000226803;ENSG00000228343;ENSG00000249532;ENSG00000259976;ENSG00000261519;ENSG00000186842;ENSG00000188338;ENSG00000218510;ENSG00000255318;ENSG00000261478;ENSG00000104691;ENSG00000227403;ENSG00000229589;ENSG00000254429;ENSG00000256185	15
glycocholic acid	NA	ENSG00000226803;ENSG00000259976;ENSG00000261519;ENSG00000263050;ENSG00000228350;ENSG00000238261;ENSG00000241881;ENSG00000255318;ENSG00000231607;ENSG00000232274;ENSG00000266897;ENSG00000267296;ENSG00000196756;ENSG00000225733;ENSG00000228343;ENSG00000232931;ENSG00000256185;ENSG00000272216	18
pirenperone	A	ENSG00000196696;ENSG00000226803;ENSG00000228343;ENSG00000245532;ENSG00000260735;ENSG00000261519;ENSG00000272216;ENSG00000238261;ENSG00000263050;ENSG00000267296;ENSG00000235733;ENSG00000265678;ENSG00000230606;ENSG00000235072;ENSG00000225946;ENSG00000261460;ENSG00000262420;ENSG00000272599	18
ciclopirox	D	ENSG00000006062;ENSG00000183242;ENSG00000224195;ENSG00000228343;ENSG00000235106;ENSG00000253230;ENSG00000259291;ENSG00000259976;ENSG00000269131;ENSG00000272599;ENSG00000204623;ENSG00000218510;ENSG00000232656;ENSG00000236772;ENSG00000241881;ENSG00000253701;ENSG00000255242;ENSG00000263050;ENSG00000266897;ENSG00000269609;ENSG00000177853;ENSG00000272216;ENSG00000214922;ENSG00000224063;ENSG00000230606…	27
hexetidine	A	ENSG00000226803;ENSG00000235106;ENSG00000186842;ENSG00000196756;ENSG00000214922;ENSG00000224063;ENSG00000238261;ENSG00000241881;ENSG00000255318;ENSG00000272216;ENSG00000228343;ENSG00000204625;ENSG00000235072;ENSG00000254429;ENSG00000260735;ENSG00000266897	16
cefotiam	J	ENSG00000224195;ENSG00000226803;ENSG00000228315;ENSG00000235072;ENSG00000249532;ENSG00000259976;ENSG00000261087;ENSG00000255318;ENSG00000263072;ENSG00000104691;ENSG00000175873;ENSG00000229589;ENSG00000256185;ENSG00000267161;ENSG00000272599;ENSG00000225733;ENSG00000225946;ENSG00000227403;ENSG00000228343;ENSG00000248161;ENSG00000257303;ENSG00000260023;ENSG00000272216	23
nitrofural	B	ENSG00000196696;ENSG00000225092;ENSG00000226803;ENSG00000227719;ENSG00000228343;ENSG00000259976;ENSG00000272216;ENSG00000006062;ENSG00000228350;ENSG00000235733;ENSG00000241881;ENSG00000260336;ENSG00000273311;ENSG00000231607	14
biperiden	NA	ENSG00000225092;ENSG00000226803;ENSG00000249532;ENSG00000259976;ENSG00000225946;ENSG00000261496;ENSG00000204623;ENSG00000238261;ENSG00000255318	9
iohexol	NA	ENSG00000196696;ENSG00000226803;ENSG00000260336;ENSG00000261519;ENSG00000263050;ENSG00000214922;ENSG00000236772;ENSG00000241881;ENSG00000255318;ENSG00000175873;ENSG00000225733;ENSG00000228343;ENSG00000253116;ENSG00000266897	14
thiostrepton	J	ENSG00000118412;ENSG00000183242;ENSG00000186594;ENSG00000188070;ENSG00000196696;ENSG00000198106;ENSG00000204054;ENSG00000215424;ENSG00000218510;ENSG00000224078;ENSG00000229645;ENSG00000230606;ENSG00000231607;ENSG00000232931;ENSG00000235106;ENSG00000236144;ENSG00000236234;ENSG00000237438;ENSG00000240291;ENSG00000253230;ENSG00000253352;ENSG00000259291;ENSG00000260023;ENSG00000260336;ENSG00000261087…	43
salsolidin	NA	ENSG00000164621;ENSG00000228350;ENSG00000235072;ENSG00000224195;ENSG00000224945;ENSG00000225092;ENSG00000227403;ENSG00000236772;ENSG00000242125;ENSG00000258442;ENSG00000261613;ENSG00000263198;ENSG00000266897;ENSG00000270074;ENSG00000012171;ENSG00000104691;ENSG00000118412;ENSG00000125804;ENSG00000167117;ENSG00000175164;ENSG00000176728;ENSG00000179935;ENSG00000186526;ENSG00000186594;ENSG00000188070…	70
selegiline	N	ENSG00000272299;ENSG00000125804;ENSG00000228350;ENSG00000238261;ENSG00000249532;ENSG00000260804;ENSG00000260917;ENSG00000136315;ENSG00000225946;ENSG00000237941;ENSG00000256185;ENSG00000226803;ENSG00000232656;ENSG00000260336;ENSG00000260396;ENSG00000261519;ENSG00000263050;ENSG00000272216	18
6-azathymine	NA	ENSG00000272216;ENSG00000196696;ENSG00000224195;ENSG00000261478;ENSG00000261613;ENSG00000204623;ENSG00000233791;ENSG00000256185;ENSG00000266897;ENSG00000228343	10
omeprazole	A	ENSG00000225946;ENSG00000228343;ENSG00000232931;ENSG00000236234;ENSG00000266897;ENSG00000125804;ENSG00000164621;ENSG00000204623;ENSG00000230606;ENSG00000242125;ENSG00000260917;ENSG00000261478;ENSG00000267161;ENSG00000215424;ENSG00000255443;ENSG00000260735	16
cetirizine	R	ENSG00000225946;ENSG00000215765;ENSG00000260336;ENSG00000260804;ENSG00000260917;ENSG00000263050;ENSG00000267296;ENSG00000125804;ENSG00000167117;ENSG00000176728;ENSG00000186594;ENSG00000188070;ENSG00000215908;ENSG00000218510;ENSG00000226803;ENSG00000235733;ENSG00000235865;ENSG00000236144;ENSG00000237517;ENSG00000237941;ENSG00000241881;ENSG00000242086;ENSG00000242125;ENSG00000248161;ENSG00000254429…	38
norcyclobenzaprine	NA	ENSG00000249532;ENSG00000131007;ENSG00000186594;ENSG00000228343;ENSG00000260619;ENSG00000263050;ENSG00000263198;ENSG00000267161;ENSG00000012171;ENSG00000088970;ENSG00000125804;ENSG00000167117;ENSG00000175164;ENSG00000176075;ENSG00000176728;ENSG00000179935;ENSG00000196696;ENSG00000204625;ENSG00000214548;ENSG00000218510;ENSG00000224945;ENSG00000225946;ENSG00000226334;ENSG00000226803;ENSG00000227403…	53
L-methionine sulfoximine	NA	ENSG00000230606;ENSG00000006062;ENSG00000175873;ENSG00000224063;ENSG00000228343;ENSG00000261519;ENSG00000225946;ENSG00000263050;ENSG00000188338;ENSG00000225733;ENSG00000226803;ENSG00000229582;ENSG00000232656;ENSG00000258442;ENSG00000260023;ENSG00000260336;ENSG00000260396;ENSG00000267161;ENSG00000270742;ENSG00000272216	20
phenacetin	N	ENSG00000228343;ENSG00000228350;ENSG00000204623;ENSG00000226803;ENSG00000236901;ENSG00000259322;ENSG00000263050;ENSG00000272216;ENSG00000235072;ENSG00000261496;ENSG00000266171	11
betahistine	N	ENSG00000175873;ENSG00000225733;ENSG00000232710;ENSG00000253230;ENSG00000261519;ENSG00000263198;ENSG00000267161;ENSG00000272216;ENSG00000236144;ENSG00000254429;ENSG00000256185;ENSG00000260396;ENSG00000260400;ENSG00000225946;ENSG00000226803;ENSG00000249532;ENSG00000263050	17
benperidol	N	ENSG00000255318;ENSG00000236901;ENSG00000253230;ENSG00000263050;ENSG00000263198;ENSG00000006062;ENSG00000012171;ENSG00000104691;ENSG00000118412;ENSG00000125804;ENSG00000126005;ENSG00000167117;ENSG00000175164;ENSG00000179935;ENSG00000186526;ENSG00000186594;ENSG00000188070;ENSG00000196696;ENSG00000197210;ENSG00000204623;ENSG00000204625;ENSG00000206337;ENSG00000214548;ENSG00000215908;ENSG00000218510…	91
propylthiouracil	H	ENSG00000164621;ENSG00000225946;ENSG00000266897;ENSG00000204623;ENSG00000215765;ENSG00000225733;ENSG00000236901;ENSG00000237438;ENSG00000242125;ENSG00000272216;ENSG00000175873;ENSG00000228343;ENSG00000230606;ENSG00000249267;ENSG00000249532;ENSG00000255443;ENSG00000256185;ENSG00000263050;ENSG00000167117;ENSG00000232656;ENSG00000253116;ENSG00000253230;ENSG00000260023;ENSG00000260336;ENSG00000260396…	26
pyrazinamide	J	ENSG00000175873;ENSG00000225946;ENSG00000267296;ENSG00000227403;ENSG00000006062;ENSG00000260400;ENSG00000225733;ENSG00000226803;ENSG00000228343;ENSG00000260023;ENSG00000263198	11
tiabendazole	D	ENSG00000230606;ENSG00000236234;ENSG00000263198;ENSG00000204623;ENSG00000235947;ENSG00000242687;ENSG00000261613;ENSG00000263050;ENSG00000125804;ENSG00000164621;ENSG00000259322;ENSG00000272216;ENSG00000225946;ENSG00000232931;ENSG00000241881;ENSG00000261478	16
atovaquone	P	ENSG00000118412;ENSG00000204623;ENSG00000215424;ENSG00000218510;ENSG00000225946;ENSG00000226803;ENSG00000229645;ENSG00000230606;ENSG00000235106;ENSG00000236234;ENSG00000255318;ENSG00000259322;ENSG00000260336;ENSG00000012171;ENSG00000099869;ENSG00000104691;ENSG00000125804;ENSG00000126005;ENSG00000167117;ENSG00000175164;ENSG00000179935;ENSG00000186526;ENSG00000186594;ENSG00000188070;ENSG00000196696…	89
tobramycin	J	ENSG00000236144;ENSG00000256185;ENSG00000263050;ENSG00000196696;ENSG00000228343;ENSG00000242125;ENSG00000261097;ENSG00000182873;ENSG00000225946;ENSG00000235733;ENSG00000249532;ENSG00000254389;ENSG00000254429;ENSG00000261087;ENSG00000266968;ENSG00000188338;ENSG00000224063;ENSG00000232656;ENSG00000258442;ENSG00000260336	20
tolazamide	A	ENSG00000204623;ENSG00000228350;ENSG00000261519;ENSG00000196696;ENSG00000235733;ENSG00000255318;ENSG00000256185;ENSG00000272216	8
cefaclor	J	ENSG00000225946;ENSG00000230606;ENSG00000261460;ENSG00000266897;ENSG00000224195;ENSG00000228343;ENSG00000260917;ENSG00000263050;ENSG00000175873;ENSG00000237438;ENSG00000256185;ENSG00000260396;ENSG00000261613;ENSG00000272216;ENSG00000249532;ENSG00000249604	16
terconazole	G	ENSG00000228343;ENSG00000245532;ENSG00000125804;ENSG00000196696;ENSG00000230606;ENSG00000261519;ENSG00000263050;ENSG00000224945;ENSG00000261478;ENSG00000118412;ENSG00000225733;ENSG00000235947;ENSG00000241881;ENSG00000256185;ENSG00000260804;ENSG00000265678;ENSG00000272216;ENSG00000272299	18
orciprenaline	R	ENSG00000215424;ENSG00000228343;ENSG00000256185;ENSG00000272216;ENSG00000263050;ENSG00000104691;ENSG00000125804;ENSG00000167117;ENSG00000175164;ENSG00000176728;ENSG00000179935;ENSG00000186526;ENSG00000186594;ENSG00000188070;ENSG00000197670;ENSG00000204623;ENSG00000215908;ENSG00000218510;ENSG00000224063;ENSG00000224945;ENSG00000225733;ENSG00000231607;ENSG00000232860;ENSG00000232931;ENSG00000235072…	58
rifampicin	J	ENSG00000263050;ENSG00000266897;ENSG00000125804;ENSG00000249532;ENSG00000260735;ENSG00000260917;ENSG00000267161;ENSG00000256185;ENSG00000270074;ENSG00000272216;ENSG00000228343;ENSG00000260336;ENSG00000261519	13
methoxamine	NA	ENSG00000225946;ENSG00000249532;ENSG00000228343;ENSG00000232656;ENSG00000272216;ENSG00000118412;ENSG00000226803	7
tetramisole	NA	ENSG00000164621;ENSG00000256185;ENSG00000263050;ENSG00000235072;ENSG00000253230;ENSG00000267161;ENSG00000228343;ENSG00000249532;ENSG00000259322;ENSG00000263198;ENSG00000266897;ENSG00000272216;ENSG00000206337;ENSG00000265678	14
nifuroxazide	A	ENSG00000088970;ENSG00000118412;ENSG00000230606;ENSG00000245532;ENSG00000253230;ENSG00000261087;ENSG00000263050;ENSG00000198106;ENSG00000248161;ENSG00000261646;ENSG00000266897;ENSG00000125804;ENSG00000167117;ENSG00000175164;ENSG00000179935;ENSG00000186526;ENSG00000186594;ENSG00000188070;ENSG00000204623;ENSG00000215908;ENSG00000218510;ENSG00000225733;ENSG00000226803;ENSG00000231607;ENSG00000235072…	47
colistin	A	ENSG00000164621;ENSG00000235072;ENSG00000263050;ENSG00000196696;ENSG00000224195;ENSG00000228350;ENSG00000236901;ENSG00000237941;ENSG00000259322;ENSG00000006062;ENSG00000012171;ENSG00000099869;ENSG00000104691;ENSG00000118412;ENSG00000125804;ENSG00000126005;ENSG00000167117;ENSG00000175164;ENSG00000179935;ENSG00000186526;ENSG00000186594;ENSG00000204623;ENSG00000214548;ENSG00000218510;ENSG00000224063…	65
tiaprofenic acid	NA	ENSG00000130600;ENSG00000224063;ENSG00000236234;ENSG00000245532;ENSG00000256185;ENSG00000272216;ENSG00000125804;ENSG00000236901;ENSG00000259322;ENSG00000260735;ENSG00000261519;ENSG00000215908;ENSG00000225946;ENSG00000227403;ENSG00000228343;ENSG00000230606;ENSG00000232656;ENSG00000236144;ENSG00000242125;ENSG00000249532;ENSG00000260336;ENSG00000260396	22
ethionamide	J	ENSG00000249532;ENSG00000272216;ENSG00000225946;ENSG00000254389;ENSG00000259322;ENSG00000265678	6
R-atenolol	NA	ENSG00000225946;ENSG00000228350;ENSG00000236234;ENSG00000256185;ENSG00000272216;ENSG00000196696;ENSG00000228343;ENSG00000230606;ENSG00000231607;ENSG00000263050;ENSG00000235072;ENSG00000249532;ENSG00000261519;ENSG00000224945;ENSG00000225733;ENSG00000254429;ENSG00000258442;ENSG00000267296;ENSG00000269131	19
pregnenolone	NA	ENSG00000256185;ENSG00000272216;ENSG00000204623;ENSG00000260396;ENSG00000261519;ENSG00000263198;ENSG00000186594;ENSG00000214548;ENSG00000228343;ENSG00000235072;ENSG00000235733;ENSG00000246777;ENSG00000258517;ENSG00000262179;ENSG00000265479;ENSG00000266897;ENSG00000229645;ENSG00000260339	18
vancomycin	NA	ENSG00000256185;ENSG00000263050;ENSG00000228350;ENSG00000230606;ENSG00000235072;ENSG00000249532;ENSG00000104691;ENSG00000118412	8
nystatin	A	ENSG00000235072;ENSG00000272216;ENSG00000118412;ENSG00000204623;ENSG00000235947;ENSG00000236144;ENSG00000236268;ENSG00000237517;ENSG00000249532;ENSG00000254429;ENSG00000256185;ENSG00000262179;ENSG00000266897;ENSG00000273311;ENSG00000186594;ENSG00000231607	16
tenoxicam	M	ENSG00000235072;ENSG00000272216;ENSG00000224945;ENSG00000228343;ENSG00000230223;ENSG00000255443;ENSG00000272599;ENSG00000225946;ENSG00000226803;ENSG00000266897;ENSG00000188338;ENSG00000215765;ENSG00000224063;ENSG00000232656;ENSG00000237250;ENSG00000241345;ENSG00000260396;ENSG00000261087	18
suxibuzone	M	ENSG00000167117;ENSG00000188070;ENSG00000218510;ENSG00000231607;ENSG00000235733;ENSG00000238261;ENSG00000256185;ENSG00000272201;ENSG00000229645;ENSG00000237438;ENSG00000266897;ENSG00000125804;ENSG00000204625;ENSG00000225946;ENSG00000227719;ENSG00000249532;ENSG00000253230;ENSG00000260743;ENSG00000263050;ENSG00000272216;ENSG00000273311;ENSG00000235106;ENSG00000241954;ENSG00000249790	24
skimmianine	NA	ENSG00000012171;ENSG00000049319;ENSG00000167117;ENSG00000177853;ENSG00000179935;ENSG00000215117;ENSG00000215424;ENSG00000218510;ENSG00000224195;ENSG00000225946;ENSG00000226803;ENSG00000228343;ENSG00000230606;ENSG00000231607;ENSG00000232860;ENSG00000233791;ENSG00000235072;ENSG00000236772;ENSG00000238261;ENSG00000253701;ENSG00000255242;ENSG00000256185;ENSG00000258442;ENSG00000260023;ENSG00000260735…	35
ricinine	NA	ENSG00000231607;ENSG00000256185;ENSG00000249790;ENSG00000266897;ENSG00000204623;ENSG00000204625;ENSG00000235733;ENSG00000253230;ENSG00000260743;ENSG00000267296;ENSG00000272216;ENSG00000236772;ENSG00000260396;ENSG00000265678	14
estropipate	G	ENSG00000167117;ENSG00000177853;ENSG00000188070;ENSG00000204623;ENSG00000228343;ENSG00000231607;ENSG00000235106;ENSG00000235947;ENSG00000238261;ENSG00000260023;ENSG00000260804;ENSG00000272216;ENSG00000214922;ENSG00000225733;ENSG00000225946;ENSG00000125804;ENSG00000249532;ENSG00000253230;ENSG00000260743;ENSG00000230606;ENSG00000232710;ENSG00000266897	22
tetryzoline	R	ENSG00000167117;ENSG00000183242;ENSG00000196756;ENSG00000215424;ENSG00000228343;ENSG00000231607;ENSG00000235106;ENSG00000238261;ENSG00000249532;ENSG00000253230;ENSG00000255242;ENSG00000256185;ENSG00000260336;ENSG00000260396;ENSG00000006062;ENSG00000125804;ENSG00000225946;ENSG00000260743;ENSG00000267161;ENSG00000272216;ENSG00000266897	21
benzethonium chloride	D	ENSG00000218510;ENSG00000228343;ENSG00000238261;ENSG00000249532;ENSG00000256185;ENSG00000260396;ENSG00000260804;ENSG00000225946;ENSG00000227719;ENSG00000236144;ENSG00000242125;ENSG00000253230;ENSG00000261613;ENSG00000267161;ENSG00000269653;ENSG00000272216;ENSG00000224195;ENSG00000231607;ENSG00000236772;ENSG00000241954;ENSG00000249717;ENSG00000259758;ENSG00000260023	23
fluorometholone	C	ENSG00000167117;ENSG00000204623;ENSG00000228343;ENSG00000231607;ENSG00000235106;ENSG00000256185;ENSG00000260396;ENSG00000260804;ENSG00000118412;ENSG00000225946;ENSG00000226803;ENSG00000254429;ENSG00000261519;ENSG00000272216;ENSG00000125804;ENSG00000196696;ENSG00000249532;ENSG00000253230;ENSG00000260743;ENSG00000269653;ENSG00000186594;ENSG00000255242;ENSG00000257303;ENSG00000266897;ENSG00000269131…	26
etanidazole	P	ENSG00000177853;ENSG00000228343;ENSG00000231607;ENSG00000249532;ENSG00000266897;ENSG00000272216;ENSG00000125804;ENSG00000196696;ENSG00000204625;ENSG00000225946;ENSG00000235072;ENSG00000253230;ENSG00000260743;ENSG00000215424;ENSG00000218510;ENSG00000228350;ENSG00000236772;ENSG00000260396;ENSG00000261519	19
kinetin	NA	ENSG00000167117;ENSG00000177853;ENSG00000204625;ENSG00000226803;ENSG00000228343;ENSG00000231607;ENSG00000235725;ENSG00000235733;ENSG00000254429;ENSG00000255242;ENSG00000256185;ENSG00000258442;ENSG00000260023;ENSG00000262179;ENSG00000272201;ENSG00000272299;ENSG00000228350;ENSG00000263050;ENSG00000125804;ENSG00000196696;ENSG00000197210;ENSG00000227719;ENSG00000238261;ENSG00000253230;ENSG00000260743…	27
anabasine	NA	ENSG00000228343;ENSG00000235106;ENSG00000235733;ENSG00000242687;ENSG00000249532;ENSG00000256185;ENSG00000260396;ENSG00000266897;ENSG00000197210;ENSG00000204625;ENSG00000225946;ENSG00000228350;ENSG00000241954;ENSG00000253230;ENSG00000260743;ENSG00000272216;ENSG00000230606;ENSG00000267296	18
delsoline	NA	ENSG00000188070;ENSG00000228343;ENSG00000232710;ENSG00000235733;ENSG00000238261;ENSG00000256185;ENSG00000260396;ENSG00000263050;ENSG00000265678;ENSG00000125804;ENSG00000204625;ENSG00000225946;ENSG00000249532;ENSG00000253230;ENSG00000260743;ENSG00000260917;ENSG00000267296;ENSG00000269653;ENSG00000272216;ENSG00000273311;ENSG00000215424	21
Prestwick-689	NA	ENSG00000177853;ENSG00000260396;ENSG00000206337;ENSG00000228343;ENSG00000254429;ENSG00000258442;ENSG00000266897;ENSG00000272216;ENSG00000272599;ENSG00000125804;ENSG00000204625;ENSG00000225946;ENSG00000235072;ENSG00000249532;ENSG00000253230;ENSG00000231607;ENSG00000273311	17
hexestrol	G	ENSG00000228343;ENSG00000260396;ENSG00000125804;ENSG00000225946;ENSG00000226803;ENSG00000261519;ENSG00000006062;ENSG00000131007;ENSG00000196696;ENSG00000204625;ENSG00000235733;ENSG00000249532;ENSG00000253230;ENSG00000256185;ENSG00000261613;ENSG00000272216;ENSG00000265678	17
trioxysalen	D	ENSG00000167117;ENSG00000177853;ENSG00000179935;ENSG00000228343;ENSG00000236144;ENSG00000255242;ENSG00000255318;ENSG00000256185;ENSG00000269653;ENSG00000215424;ENSG00000267296;ENSG00000272216;ENSG00000125804;ENSG00000131007;ENSG00000196696;ENSG00000225946;ENSG00000249532;ENSG00000253230;ENSG00000260743;ENSG00000186842;ENSG00000215765;ENSG00000236772;ENSG00000260396;ENSG00000266897	24
cefalotin	J	ENSG00000167117;ENSG00000177853;ENSG00000179935;ENSG00000186526;ENSG00000188070;ENSG00000196756;ENSG00000204623;ENSG00000228343;ENSG00000230606;ENSG00000231607;ENSG00000235725;ENSG00000235733;ENSG00000235865;ENSG00000236772;ENSG00000237517;ENSG00000238261;ENSG00000242687;ENSG00000249532;ENSG00000254429;ENSG00000255224;ENSG00000255242;ENSG00000255318;ENSG00000256185;ENSG00000260804;ENSG00000266171…	36
abamectin	A	ENSG00000188070;ENSG00000204623;ENSG00000228343;ENSG00000235733;ENSG00000256185;ENSG00000260023;ENSG00000260396;ENSG00000218510;ENSG00000232274;ENSG00000232656;ENSG00000267161;ENSG00000272216;ENSG00000125804;ENSG00000197210;ENSG00000204625;ENSG00000249532;ENSG00000253230;ENSG00000260917;ENSG00000263198;ENSG00000228350;ENSG00000231607	21
tetrandrine	NA	ENSG00000231607;ENSG00000186594;ENSG00000254429;ENSG00000258442;ENSG00000266897;ENSG00000272599;ENSG00000125804;ENSG00000196696;ENSG00000204625;ENSG00000228343;ENSG00000253230;ENSG00000260743;ENSG00000272216;ENSG00000215424	14
fluorocurarine	NA	ENSG00000228343;ENSG00000232710;ENSG00000254429;ENSG00000260396;ENSG00000272216;ENSG00000256185;ENSG00000006062;ENSG00000125804;ENSG00000260743;ENSG00000167117;ENSG00000215424;ENSG00000272599	12
napelline	NA	ENSG00000167117;ENSG00000177853;ENSG00000179935;ENSG00000188070;ENSG00000228343;ENSG00000231607;ENSG00000235106;ENSG00000238261;ENSG00000249532;ENSG00000249790;ENSG00000254429;ENSG00000255242;ENSG00000256185;ENSG00000260023;ENSG00000260336;ENSG00000260396;ENSG00000260735;ENSG00000260804;ENSG00000262179;ENSG00000266897;ENSG00000267296;ENSG00000272599;ENSG00000228350;ENSG00000204625;ENSG00000253230…	28
cefmetazole	J	ENSG00000256185;ENSG00000260396;ENSG00000228343;ENSG00000196696;ENSG00000225946;ENSG00000230606;ENSG00000235072;ENSG00000253230;ENSG00000272216	9
strophanthidin	NA	ENSG00000183242;ENSG00000188070;ENSG00000196696;ENSG00000204623;ENSG00000215424;ENSG00000218510;ENSG00000226803;ENSG00000229645;ENSG00000230606;ENSG00000232931;ENSG00000235106;ENSG00000236144;ENSG00000246263;ENSG00000255242;ENSG00000259758;ENSG00000260023;ENSG00000260396;ENSG00000263072;ENSG00000006062;ENSG00000196756;ENSG00000215908;ENSG00000224195;ENSG00000228343;ENSG00000234608;ENSG00000236234…	42
cefuroxime	J	ENSG00000177853;ENSG00000218510;ENSG00000228343;ENSG00000228463;ENSG00000231607;ENSG00000272216;ENSG00000272711;ENSG00000226803;ENSG00000254389;ENSG00000261519;ENSG00000125804;ENSG00000204625;ENSG00000225946;ENSG00000249532;ENSG00000253230;ENSG00000260917;ENSG00000186594;ENSG00000242125;ENSG00000256185	19
altizide	NA	ENSG00000177853;ENSG00000204623;ENSG00000228343;ENSG00000230606;ENSG00000260396;ENSG00000254429;ENSG00000125804;ENSG00000253230;ENSG00000260743;ENSG00000269653;ENSG00000272216;ENSG00000272599;ENSG00000263050	13
sulfaquinoxaline	J	ENSG00000231607;ENSG00000260396;ENSG00000125804;ENSG00000204625;ENSG00000225946;ENSG00000249532;ENSG00000253230;ENSG00000260743;ENSG00000272216;ENSG00000228350	10
nadide	A	ENSG00000167117;ENSG00000256185;ENSG00000260396;ENSG00000228343;ENSG00000255318;ENSG00000265678;ENSG00000125804;ENSG00000204625;ENSG00000253230;ENSG00000260743;ENSG00000272216	11
terazosin	G	ENSG00000228343;ENSG00000258442;ENSG00000266897;ENSG00000272216;ENSG00000125804;ENSG00000235072;ENSG00000253230;ENSG00000273311	8
alclometasone	D	ENSG00000196696;ENSG00000231607;ENSG00000235106;ENSG00000255242;ENSG00000256185;ENSG00000260396;ENSG00000235733;ENSG00000241954;ENSG00000249532;ENSG00000253230;ENSG00000269653;ENSG00000272216;ENSG00000215424;ENSG00000260023;ENSG00000265678	15
ramifenazone	NA	ENSG00000260396;ENSG00000228343;ENSG00000232931;ENSG00000255318;ENSG00000255443;ENSG00000256185;ENSG00000225946;ENSG00000235072;ENSG00000235947;ENSG00000253230;ENSG00000260743;ENSG00000272216;ENSG00000232274;ENSG00000260023	14
streptozocin	L	ENSG00000260396;ENSG00000272216;ENSG00000125804;ENSG00000204625;ENSG00000249532;ENSG00000253230;ENSG00000260743;ENSG00000215424;ENSG00000231607;ENSG00000251022	10
sulfamethizole	B	ENSG00000228343;ENSG00000235072;ENSG00000242687;ENSG00000272216;ENSG00000226803;ENSG00000261519;ENSG00000204625;ENSG00000225946;ENSG00000235733;ENSG00000249532;ENSG00000253230;ENSG00000260743;ENSG00000263072;ENSG00000232710;ENSG00000256185;ENSG00000260396	16
phenazopyridine	G	ENSG00000177853;ENSG00000179935;ENSG00000215424;ENSG00000228343;ENSG00000231607;ENSG00000235733;ENSG00000238261;ENSG00000242687;ENSG00000255318;ENSG00000256185;ENSG00000258442;ENSG00000267296;ENSG00000272216;ENSG00000204625;ENSG00000260743;ENSG00000218510;ENSG00000260396	17
sulfapyridine	J	ENSG00000231607;ENSG00000235733;ENSG00000254429;ENSG00000255242;ENSG00000260804;ENSG00000272599;ENSG00000125804;ENSG00000253230;ENSG00000272216;ENSG00000215424;ENSG00000261519;ENSG00000263050	12
leflunomide	L	ENSG00000228343;ENSG00000231607;ENSG00000238261;ENSG00000241881;ENSG00000255242;ENSG00000256185;ENSG00000260396;ENSG00000260804;ENSG00000272216;ENSG00000204625;ENSG00000225946;ENSG00000227719;ENSG00000249532;ENSG00000253230;ENSG00000260743;ENSG00000049319;ENSG00000260023	17
podophyllotoxin	D	ENSG00000186594;ENSG00000196756;ENSG00000215424;ENSG00000231607;ENSG00000235072;ENSG00000242125;ENSG00000253230;ENSG00000255242;ENSG00000256185;ENSG00000259758;ENSG00000260336;ENSG00000272201;ENSG00000272299;ENSG00000182873;ENSG00000218510;ENSG00000242687;ENSG00000249717;ENSG00000254429;ENSG00000258442;ENSG00000260023;ENSG00000266897;ENSG00000272216;ENSG00000125804;ENSG00000196696;ENSG00000204625…	31
propidium iodide	NA	ENSG00000260396;ENSG00000261519;ENSG00000125804;ENSG00000196696;ENSG00000225946;ENSG00000249532;ENSG00000253230;ENSG00000260743;ENSG00000272216;ENSG00000198221;ENSG00000230606;ENSG00000231607;ENSG00000256185;ENSG00000263072	14
metoprolol	C	ENSG00000012171;ENSG00000104691;ENSG00000118412;ENSG00000125804;ENSG00000167117;ENSG00000179935;ENSG00000182165;ENSG00000183242;ENSG00000186526;ENSG00000188070;ENSG00000204623;ENSG00000204625;ENSG00000215117;ENSG00000218510;ENSG00000225946;ENSG00000227403;ENSG00000228343;ENSG00000230606;ENSG00000231607;ENSG00000232710;ENSG00000232860;ENSG00000235725;ENSG00000235733;ENSG00000236144;ENSG00000236772…	42
medrysone	S	ENSG00000167117;ENSG00000176728;ENSG00000177853;ENSG00000186526;ENSG00000188070;ENSG00000196756;ENSG00000204625;ENSG00000215908;ENSG00000227403;ENSG00000228343;ENSG00000231607;ENSG00000235733;ENSG00000236144;ENSG00000237438;ENSG00000240291;ENSG00000242086;ENSG00000249532;ENSG00000251022;ENSG00000256185;ENSG00000258517;ENSG00000260804;ENSG00000265678;ENSG00000267296;ENSG00000272201;ENSG00000272216…	54
demeclocycline	D	ENSG00000175873;ENSG00000232710;ENSG00000249532;ENSG00000227719;ENSG00000237941;ENSG00000224063;ENSG00000227403;ENSG00000238261;ENSG00000248161;ENSG00000249717;ENSG00000260396;ENSG00000261097;ENSG00000263198;ENSG00000267161;ENSG00000267670;ENSG00000125804;ENSG00000214922;ENSG00000215765;ENSG00000236144;ENSG00000256185;ENSG00000263753;ENSG00000266897;ENSG00000272201;ENSG00000272216;ENSG00000167117…	39
meclofenoxate	N	ENSG00000118412;ENSG00000125804;ENSG00000167117;ENSG00000175164;ENSG00000176728;ENSG00000182165;ENSG00000196696;ENSG00000196756;ENSG00000215908;ENSG00000225946;ENSG00000226803;ENSG00000227403;ENSG00000230606;ENSG00000231607;ENSG00000235733;ENSG00000237438;ENSG00000238261;ENSG00000240291;ENSG00000241881;ENSG00000242086;ENSG00000242125;ENSG00000249532;ENSG00000255242;ENSG00000255318;ENSG00000256185…	57
levonorgestrel	G	ENSG00000167117;ENSG00000177853;ENSG00000183242;ENSG00000188070;ENSG00000196756;ENSG00000215908;ENSG00000225946;ENSG00000231607;ENSG00000235733;ENSG00000237438;ENSG00000240291;ENSG00000249532;ENSG00000249604;ENSG00000254429;ENSG00000256185;ENSG00000260804;ENSG00000263198;ENSG00000265678;ENSG00000266171;ENSG00000267296;ENSG00000269318;ENSG00000272216;ENSG00000272299;ENSG00000227719;ENSG00000230606…	47
cloperastine	R	ENSG00000227403;ENSG00000228350;ENSG00000231607;ENSG00000266897;ENSG00000235072;ENSG00000258442;ENSG00000204625;ENSG00000228343;ENSG00000249717;ENSG00000254429;ENSG00000261097;ENSG00000263198;ENSG00000267296;ENSG00000272216;ENSG00000118412;ENSG00000179935;ENSG00000182873;ENSG00000204148;ENSG00000214922;ENSG00000224063;ENSG00000225946;ENSG00000232656;ENSG00000232710;ENSG00000236901;ENSG00000255224…	43
sulfamethoxypyridazine	J	ENSG00000215765;ENSG00000228350;ENSG00000236772;ENSG00000249532;ENSG00000265678;ENSG00000266897;ENSG00000227719;ENSG00000227403;ENSG00000228343;ENSG00000230606;ENSG00000236234;ENSG00000249717;ENSG00000263198;ENSG00000125804;ENSG00000224945;ENSG00000253116;ENSG00000254429;ENSG00000256185;ENSG00000263050;ENSG00000272216;ENSG00000235072;ENSG00000260023	22
flumetasone	D	ENSG00000186842;ENSG00000218510;ENSG00000227403;ENSG00000237438;ENSG00000249532;ENSG00000260023;ENSG00000265678;ENSG00000266897;ENSG00000227719;ENSG00000272216;ENSG00000125804;ENSG00000230606;ENSG00000248161;ENSG00000249717;ENSG00000261519;ENSG00000263050;ENSG00000263198;ENSG00000232710;ENSG00000256185;ENSG00000186594;ENSG00000215424;ENSG00000223380;ENSG00000225733;ENSG00000225946;ENSG00000228343…	36
flunixin	R	ENSG00000125804;ENSG00000177853;ENSG00000183242;ENSG00000196756;ENSG00000223380;ENSG00000228350;ENSG00000231607;ENSG00000235280;ENSG00000249532;ENSG00000256185;ENSG00000260743;ENSG00000265678;ENSG00000269609;ENSG00000234350;ENSG00000263072;ENSG00000214922;ENSG00000232656;ENSG00000232710;ENSG00000237697;ENSG00000258442;ENSG00000266897;ENSG00000272216;ENSG00000176728;ENSG00000225733;ENSG00000229645…	39
furaltadone	J	ENSG00000228350;ENSG00000255242;ENSG00000265678;ENSG00000266897;ENSG00000267296;ENSG00000269131;ENSG00000125804;ENSG00000227719;ENSG00000255443;ENSG00000263072;ENSG00000272216;ENSG00000272711;ENSG00000230606;ENSG00000232274;ENSG00000249790;ENSG00000260336;ENSG00000260804;ENSG00000272599;ENSG00000225092;ENSG00000232931;ENSG00000273311	21
bendroflumethiazide	NA	ENSG00000227403;ENSG00000232710;ENSG00000249532;ENSG00000255242;ENSG00000261613;ENSG00000266897;ENSG00000255443;ENSG00000263072;ENSG00000228343;ENSG00000272599;ENSG00000230606;ENSG00000238261;ENSG00000253116;ENSG00000272216;ENSG00000262420;ENSG00000204623;ENSG00000228350;ENSG00000232931;ENSG00000259976;ENSG00000261519	20
eucatropine	NA	ENSG00000177853;ENSG00000228350;ENSG00000249532;ENSG00000227719;ENSG00000235947;ENSG00000263050;ENSG00000196696;ENSG00000225946;ENSG00000267296;ENSG00000204625;ENSG00000238261;ENSG00000272216	12
flecainide	C	ENSG00000249790;ENSG00000261613;ENSG00000265678;ENSG00000266897;ENSG00000267296;ENSG00000272579;ENSG00000179935;ENSG00000218510;ENSG00000242125;ENSG00000249532;ENSG00000253116;ENSG00000255443;ENSG00000258442;ENSG00000263050;ENSG00000270742;ENSG00000225733;ENSG00000228343;ENSG00000260023;ENSG00000235072;ENSG00000272216;ENSG00000232931;ENSG00000253230;ENSG00000260336;ENSG00000261519;ENSG00000273311	25
spiramycin	J	ENSG00000215908;ENSG00000228350;ENSG00000232710;ENSG00000256185;ENSG00000261519;ENSG00000265678;ENSG00000266897;ENSG00000272216;ENSG00000272579;ENSG00000227403;ENSG00000227719;ENSG00000175873;ENSG00000260804;ENSG00000263050;ENSG00000215765;ENSG00000224063;ENSG00000225733;ENSG00000260023;ENSG00000228343;ENSG00000104691;ENSG00000118412;ENSG00000204623;ENSG00000225092;ENSG00000231074;ENSG00000232931…	30
ethoxyquin	NA	ENSG00000183242;ENSG00000249532;ENSG00000260023;ENSG00000265678;ENSG00000227719;ENSG00000266897;ENSG00000225946;ENSG00000235072;ENSG00000260743;ENSG00000225733;ENSG00000238261;ENSG00000272216;ENSG00000204623;ENSG00000225092;ENSG00000228350;ENSG00000232931;ENSG00000255443;ENSG00000261519;ENSG00000273311	19
sulfadimidine	J	ENSG00000232710;ENSG00000249532;ENSG00000256185;ENSG00000265678;ENSG00000267296;ENSG00000228350;ENSG00000266897;ENSG00000225946;ENSG00000232274;ENSG00000272216;ENSG00000179935;ENSG00000225733;ENSG00000235106;ENSG00000253116;ENSG00000258442;ENSG00000263050;ENSG00000218510;ENSG00000227719;ENSG00000262420;ENSG00000006062;ENSG00000204623;ENSG00000225092;ENSG00000232931;ENSG00000253230;ENSG00000259322…	26
dicoumarol	B	ENSG00000164621;ENSG00000204625;ENSG00000225092;ENSG00000249532;ENSG00000256185;ENSG00000260396;ENSG00000263050;ENSG00000265678;ENSG00000267296;ENSG00000227719;ENSG00000229645;ENSG00000230606;ENSG00000235072;ENSG00000266897;ENSG00000218510;ENSG00000224195;ENSG00000225733;ENSG00000225946;ENSG00000238261;ENSG00000125804;ENSG00000263198;ENSG00000272216;ENSG00000204623;ENSG00000223380;ENSG00000232931…	29
isocarboxazid	N	ENSG00000228350;ENSG00000230606;ENSG00000249532;ENSG00000253230;ENSG00000261519;ENSG00000272216;ENSG00000227719;ENSG00000223380;ENSG00000228343;ENSG00000235947;ENSG00000266897;ENSG00000125804;ENSG00000232710;ENSG00000261460	14
mephentermine	C	ENSG00000214922;ENSG00000218510;ENSG00000230606;ENSG00000231607;ENSG00000232710;ENSG00000232931;ENSG00000249532;ENSG00000251022;ENSG00000259291;ENSG00000260023;ENSG00000260336;ENSG00000265678;ENSG00000272216;ENSG00000272579;ENSG00000224063;ENSG00000236772;ENSG00000266897;ENSG00000259644;ENSG00000227719;ENSG00000228343;ENSG00000125804;ENSG00000251023;ENSG00000256185;ENSG00000259322;ENSG00000261460…	26
cefazolin	J	ENSG00000228343;ENSG00000228350;ENSG00000249532;ENSG00000260023;ENSG00000265678;ENSG00000266897;ENSG00000227403;ENSG00000261519;ENSG00000215765	9
glycopyrronium bromide	A	ENSG00000255242;ENSG00000263050;ENSG00000265678;ENSG00000255443;ENSG00000227719;ENSG00000228343;ENSG00000266897;ENSG00000249532;ENSG00000235072;ENSG00000236772	10
diethylstilbestrol	G	ENSG00000235865;ENSG00000255242;ENSG00000259758;ENSG00000260023;ENSG00000261613;ENSG00000263050;ENSG00000265678;ENSG00000266897;ENSG00000267296;ENSG00000272216;ENSG00000229645;ENSG00000255443;ENSG00000125804;ENSG00000228343;ENSG00000118412;ENSG00000182165;ENSG00000215765;ENSG00000215908;ENSG00000225946;ENSG00000232931;ENSG00000236144;ENSG00000236234;ENSG00000242687;ENSG00000258442;ENSG00000263072…	28
tinidazole	J	ENSG00000249532;ENSG00000265678;ENSG00000267296;ENSG00000272216;ENSG00000227719;ENSG00000263050;ENSG00000266897;ENSG00000125804;ENSG00000099869;ENSG00000225946;ENSG00000228315;ENSG00000258442;ENSG00000228343;ENSG00000228350	14
guaifenesin	R	ENSG00000224195;ENSG00000225946;ENSG00000230606;ENSG00000235947;ENSG00000263050;ENSG00000272216;ENSG00000272299;ENSG00000228350;ENSG00000260336;ENSG00000125804;ENSG00000006062;ENSG00000099869;ENSG00000188338;ENSG00000254429;ENSG00000256185;ENSG00000260532;ENSG00000228343;ENSG00000175873;ENSG00000225733	19
thiamazole	H	ENSG00000125804;ENSG00000228350;ENSG00000237517;ENSG00000253701;ENSG00000260023;ENSG00000261613;ENSG00000265678;ENSG00000266897;ENSG00000273311;ENSG00000237438;ENSG00000260735;ENSG00000260743;ENSG00000225946;ENSG00000227719;ENSG00000256185;ENSG00000258442;ENSG00000272216;ENSG00000224063;ENSG00000228343;ENSG00000259322	20
lithocholic acid	NA	ENSG00000218510;ENSG00000249532;ENSG00000260023;ENSG00000263050;ENSG00000265678;ENSG00000272579;ENSG00000224195;ENSG00000227719;ENSG00000235947;ENSG00000248175;ENSG00000266897;ENSG00000272216;ENSG00000006062;ENSG00000225946;ENSG00000255318;ENSG00000258442;ENSG00000263072;ENSG00000228343;ENSG00000179935;ENSG00000225092;ENSG00000231607;ENSG00000256185	22
alpha-ergocryptine	NA	ENSG00000177853;ENSG00000215424;ENSG00000218510;ENSG00000228350;ENSG00000230606;ENSG00000248161;ENSG00000254429;ENSG00000261613;ENSG00000263050;ENSG00000266897;ENSG00000267296;ENSG00000272216;ENSG00000272579;ENSG00000227403;ENSG00000125804;ENSG00000006062;ENSG00000186526;ENSG00000225946;ENSG00000228315;ENSG00000255318;ENSG00000258442;ENSG00000259322;ENSG00000260023;ENSG00000179935;ENSG00000188070…	33
atractyloside	NA	ENSG00000183242;ENSG00000228350;ENSG00000232710;ENSG00000253230;ENSG00000255242;ENSG00000260023;ENSG00000261519;ENSG00000265678;ENSG00000266897;ENSG00000272216;ENSG00000227719;ENSG00000255443;ENSG00000228343;ENSG00000260336;ENSG00000226803;ENSG00000256185;ENSG00000006062;ENSG00000204625	18
guanadrel	NA	ENSG00000228350;ENSG00000249532;ENSG00000263050;ENSG00000255443;ENSG00000261519;ENSG00000266897;ENSG00000228343	7
alexidine	L	ENSG00000088970;ENSG00000136315;ENSG00000177853;ENSG00000188070;ENSG00000196696;ENSG00000204623;ENSG00000214922;ENSG00000218510;ENSG00000226803;ENSG00000228343;ENSG00000230606;ENSG00000249532;ENSG00000251022;ENSG00000254429;ENSG00000260023;ENSG00000265678;ENSG00000266897;ENSG00000273311;ENSG00000006062;ENSG00000118412;ENSG00000224195;ENSG00000228315;ENSG00000231607;ENSG00000235106;ENSG00000259644…	40
merbromin	D	ENSG00000186842;ENSG00000228343;ENSG00000228350;ENSG00000232710;ENSG00000255242;ENSG00000260023;ENSG00000261519;ENSG00000265678;ENSG00000267296;ENSG00000230606;ENSG00000263050;ENSG00000256185;ENSG00000263198;ENSG00000266897;ENSG00000260336	15
sulfadimethoxine	J	ENSG00000228350;ENSG00000260023;ENSG00000265678;ENSG00000266897;ENSG00000272579;ENSG00000227719;ENSG00000228343;ENSG00000272216	8
calcium folinate	NA	ENSG00000228343;ENSG00000260023;ENSG00000267296;ENSG00000227719;ENSG00000235072;ENSG00000260336	6
monensin	L	ENSG00000136315;ENSG00000249532;ENSG00000265678;ENSG00000272579;ENSG00000006062;ENSG00000230606;ENSG00000266897;ENSG00000272216;ENSG00000188070;ENSG00000228343;ENSG00000260023;ENSG00000260336	12
mimosine	L	ENSG00000225946;ENSG00000231607;ENSG00000235947;ENSG00000265678;ENSG00000188338;ENSG00000224195;ENSG00000235072;ENSG00000238261;ENSG00000256185;ENSG00000260396;ENSG00000272201;ENSG00000272216;ENSG00000186594;ENSG00000215908;ENSG00000225733;ENSG00000228463;ENSG00000257303;ENSG00000260804	18
hesperidin	A	ENSG00000260023;ENSG00000266897;ENSG00000125804;ENSG00000224195;ENSG00000228343;ENSG00000231607;ENSG00000267296;ENSG00000225733;ENSG00000232656;ENSG00000237941;ENSG00000240291;ENSG00000253701;ENSG00000256185;ENSG00000260735;ENSG00000263050;ENSG00000272216	16
ribostamycin	J	ENSG00000196696;ENSG00000225946;ENSG00000232860;ENSG00000235733;ENSG00000235947;ENSG00000236144;ENSG00000236901;ENSG00000237941;ENSG00000238261;ENSG00000249532;ENSG00000249604;ENSG00000256185;ENSG00000260804;ENSG00000261087;ENSG00000263753;ENSG00000265678;ENSG00000267670;ENSG00000270589;ENSG00000272216;ENSG00000272599;ENSG00000232656;ENSG00000263072;ENSG00000224063;ENSG00000242125;ENSG00000104691…	33
vidarabine	J	ENSG00000136315;ENSG00000167117;ENSG00000186594;ENSG00000196696;ENSG00000215765;ENSG00000228343;ENSG00000232860;ENSG00000235733;ENSG00000236144;ENSG00000249532;ENSG00000249604;ENSG00000256185;ENSG00000260804;ENSG00000261087;ENSG00000272599;ENSG00000228350;ENSG00000255443;ENSG00000269131;ENSG00000272216;ENSG00000254429;ENSG00000255318;ENSG00000266897;ENSG00000272299;ENSG00000259322;ENSG00000260023…	26
proadifen	NA	ENSG00000104691;ENSG00000130600;ENSG00000167117;ENSG00000186594;ENSG00000188070;ENSG00000196696;ENSG00000204623;ENSG00000224195;ENSG00000224945;ENSG00000227719;ENSG00000228315;ENSG00000228343;ENSG00000230606;ENSG00000232931;ENSG00000234616;ENSG00000235733;ENSG00000235947;ENSG00000236144;ENSG00000236901;ENSG00000237517;ENSG00000237941;ENSG00000238261;ENSG00000249532;ENSG00000249604;ENSG00000253116…	39
hexylcaine	N	ENSG00000012171;ENSG00000167117;ENSG00000196696;ENSG00000204623;ENSG00000226334;ENSG00000228343;ENSG00000232931;ENSG00000235733;ENSG00000235947;ENSG00000249532;ENSG00000249604;ENSG00000259322;ENSG00000261087;ENSG00000266897;ENSG00000272216;ENSG00000272599;ENSG00000256185;ENSG00000261460;ENSG00000269131;ENSG00000226803;ENSG00000261519;ENSG00000228350;ENSG00000238261	23
sulfanilamide	D	ENSG00000012171;ENSG00000130600;ENSG00000136315;ENSG00000144596;ENSG00000167117;ENSG00000186594;ENSG00000204623;ENSG00000218510;ENSG00000225946;ENSG00000227719;ENSG00000228343;ENSG00000232710;ENSG00000232860;ENSG00000235733;ENSG00000235947;ENSG00000236144;ENSG00000238261;ENSG00000242687;ENSG00000249532;ENSG00000249604;ENSG00000256185;ENSG00000261087;ENSG00000263050;ENSG00000263753;ENSG00000272599…	32
corbadrine	G	ENSG00000136315;ENSG00000167117;ENSG00000186594;ENSG00000188070;ENSG00000188338;ENSG00000196696;ENSG00000204623;ENSG00000215765;ENSG00000218510;ENSG00000224078;ENSG00000225946;ENSG00000226334;ENSG00000227719;ENSG00000228315;ENSG00000232860;ENSG00000235733;ENSG00000235947;ENSG00000236144;ENSG00000237125;ENSG00000237941;ENSG00000240291;ENSG00000241295;ENSG00000248161;ENSG00000248175;ENSG00000249532…	50
isoetarine	R	ENSG00000006062;ENSG00000136315;ENSG00000144596;ENSG00000167117;ENSG00000186594;ENSG00000188070;ENSG00000196696;ENSG00000218510;ENSG00000224945;ENSG00000225733;ENSG00000227719;ENSG00000228389;ENSG00000230606;ENSG00000232931;ENSG00000235106;ENSG00000235733;ENSG00000235947;ENSG00000237125;ENSG00000237941;ENSG00000238261;ENSG00000241295;ENSG00000248161;ENSG00000249532;ENSG00000249604;ENSG00000253116…	41
sulfametoxydiazine	J	ENSG00000006062;ENSG00000228343;ENSG00000235733;ENSG00000235947;ENSG00000249532;ENSG00000259322;ENSG00000261087;ENSG00000270589;ENSG00000272216;ENSG00000226803;ENSG00000263050;ENSG00000099869;ENSG00000198221;ENSG00000260396;ENSG00000265678	15
zomepirac	L	ENSG00000167117;ENSG00000182873;ENSG00000215765;ENSG00000218510;ENSG00000225946;ENSG00000228315;ENSG00000228350;ENSG00000232860;ENSG00000235733;ENSG00000235947;ENSG00000236144;ENSG00000238261;ENSG00000241881;ENSG00000242687;ENSG00000245532;ENSG00000249532;ENSG00000249604;ENSG00000253701;ENSG00000256185;ENSG00000259322;ENSG00000260804;ENSG00000261087;ENSG00000263050;ENSG00000263753;ENSG00000272216…	31
drofenine	NA	ENSG00000130600;ENSG00000131007;ENSG00000136315;ENSG00000164621;ENSG00000167117;ENSG00000176728;ENSG00000196696;ENSG00000204623;ENSG00000215765;ENSG00000218510;ENSG00000224945;ENSG00000225092;ENSG00000225930;ENSG00000225946;ENSG00000226334;ENSG00000227719;ENSG00000228343;ENSG00000232710;ENSG00000232860;ENSG00000235733;ENSG00000235947;ENSG00000236144;ENSG00000236234;ENSG00000237941;ENSG00000242687…	48
pridinol	M	ENSG00000136315;ENSG00000167117;ENSG00000176728;ENSG00000196696;ENSG00000204623;ENSG00000218510;ENSG00000224945;ENSG00000228343;ENSG00000232860;ENSG00000234616;ENSG00000235733;ENSG00000235947;ENSG00000236144;ENSG00000236901;ENSG00000237125;ENSG00000237941;ENSG00000248161;ENSG00000249532;ENSG00000249604;ENSG00000256185;ENSG00000259322;ENSG00000259758;ENSG00000259976;ENSG00000260917;ENSG00000261087…	32
hecogenin	NA	ENSG00000104691;ENSG00000136315;ENSG00000167117;ENSG00000176728;ENSG00000186594;ENSG00000188070;ENSG00000196696;ENSG00000204623;ENSG00000215765;ENSG00000218510;ENSG00000224945;ENSG00000225946;ENSG00000228343;ENSG00000232710;ENSG00000232860;ENSG00000235733;ENSG00000235947;ENSG00000236144;ENSG00000237125;ENSG00000241295;ENSG00000245532;ENSG00000249532;ENSG00000249604;ENSG00000256185;ENSG00000259322…	43
ebselen	NA	ENSG00000006062;ENSG00000130600;ENSG00000167117;ENSG00000188070;ENSG00000196696;ENSG00000204623;ENSG00000224945;ENSG00000226334;ENSG00000230606;ENSG00000232656;ENSG00000232710;ENSG00000235733;ENSG00000235947;ENSG00000236234;ENSG00000237125;ENSG00000238261;ENSG00000249532;ENSG00000249604;ENSG00000253116;ENSG00000256185;ENSG00000260804;ENSG00000260917;ENSG00000261087;ENSG00000263753;ENSG00000266897…	40
mevalolactone	NA	ENSG00000196696;ENSG00000218510;ENSG00000228343;ENSG00000228350;ENSG00000230606;ENSG00000235733;ENSG00000235947;ENSG00000236144;ENSG00000249604;ENSG00000256185;ENSG00000258517;ENSG00000259322;ENSG00000260735;ENSG00000263050;ENSG00000263072;ENSG00000272299;ENSG00000272599;ENSG00000260336;ENSG00000269131;ENSG00000272216;ENSG00000265678	21
pipenzolate bromide	A	ENSG00000012171;ENSG00000125804;ENSG00000167117;ENSG00000179935;ENSG00000182873;ENSG00000188070;ENSG00000198221;ENSG00000215765;ENSG00000218510;ENSG00000225946;ENSG00000228315;ENSG00000235106;ENSG00000235733;ENSG00000235947;ENSG00000236144;ENSG00000236234;ENSG00000238261;ENSG00000249532;ENSG00000249604;ENSG00000253701;ENSG00000256185;ENSG00000260023;ENSG00000260804;ENSG00000260917;ENSG00000261087…	38
isopropamide iodide	A	ENSG00000005206;ENSG00000012171;ENSG00000167117;ENSG00000176728;ENSG00000196696;ENSG00000204623;ENSG00000218510;ENSG00000224945;ENSG00000228343;ENSG00000235733;ENSG00000235947;ENSG00000236144;ENSG00000237125;ENSG00000237941;ENSG00000241881;ENSG00000245532;ENSG00000249532;ENSG00000249604;ENSG00000256185;ENSG00000259322;ENSG00000260339;ENSG00000260804;ENSG00000261087;ENSG00000261519;ENSG00000263753…	37
cinoxacin	J	ENSG00000104691;ENSG00000110347;ENSG00000130600;ENSG00000167117;ENSG00000188070;ENSG00000196696;ENSG00000218510;ENSG00000224195;ENSG00000224945;ENSG00000225946;ENSG00000227719;ENSG00000228343;ENSG00000232860;ENSG00000234616;ENSG00000235733;ENSG00000235947;ENSG00000236144;ENSG00000236901;ENSG00000237125;ENSG00000237941;ENSG00000241881;ENSG00000249532;ENSG00000249604;ENSG00000253116;ENSG00000254389…	48
cicloheximide	D	ENSG00000006062;ENSG00000136315;ENSG00000177853;ENSG00000183242;ENSG00000196756;ENSG00000214922;ENSG00000215424;ENSG00000218510;ENSG00000224195;ENSG00000228343;ENSG00000229645;ENSG00000232710;ENSG00000232931;ENSG00000235106;ENSG00000242125;ENSG00000249532;ENSG00000249604;ENSG00000255242;ENSG00000259291;ENSG00000260336;ENSG00000260917;ENSG00000261087;ENSG00000261519;ENSG00000272201;ENSG00000272711…	48
amrinone	C	ENSG00000006062;ENSG00000196696;ENSG00000225946;ENSG00000227719;ENSG00000228343;ENSG00000235733;ENSG00000235947;ENSG00000238261;ENSG00000249532;ENSG00000249604;ENSG00000256185;ENSG00000259322;ENSG00000260804;ENSG00000261087;ENSG00000261613;ENSG00000263072;ENSG00000263753;ENSG00000270589;ENSG00000272216;ENSG00000272599;ENSG00000260336;ENSG00000224063;ENSG00000236234;ENSG00000261519;ENSG00000218510…	27
carbinoxamine	R	ENSG00000167117;ENSG00000176728;ENSG00000186594;ENSG00000196696;ENSG00000197210;ENSG00000204623;ENSG00000215765;ENSG00000218510;ENSG00000225946;ENSG00000228343;ENSG00000228350;ENSG00000232860;ENSG00000232931;ENSG00000235733;ENSG00000235947;ENSG00000236144;ENSG00000237125;ENSG00000237941;ENSG00000238261;ENSG00000241295;ENSG00000241954;ENSG00000249267;ENSG00000249532;ENSG00000249604;ENSG00000255224…	38
bergenin	R	ENSG00000104691;ENSG00000167117;ENSG00000186594;ENSG00000196696;ENSG00000204623;ENSG00000218510;ENSG00000224945;ENSG00000226334;ENSG00000228343;ENSG00000228350;ENSG00000235733;ENSG00000235947;ENSG00000236144;ENSG00000237941;ENSG00000238261;ENSG00000241295;ENSG00000249532;ENSG00000249604;ENSG00000253116;ENSG00000256185;ENSG00000259322;ENSG00000261087;ENSG00000261613;ENSG00000263050;ENSG00000263072…	35
azlocillin	J	ENSG00000049319;ENSG00000167117;ENSG00000196696;ENSG00000228350;ENSG00000235733;ENSG00000235947;ENSG00000237941;ENSG00000249532;ENSG00000249604;ENSG00000256185;ENSG00000260804;ENSG00000263753;ENSG00000272216;ENSG00000272599;ENSG00000225946;ENSG00000226803;ENSG00000228343;ENSG00000260336;ENSG00000261519;ENSG00000227719;ENSG00000260396	21
butacaine	NA	ENSG00000167117;ENSG00000196696;ENSG00000225946;ENSG00000228343;ENSG00000235733;ENSG00000235947;ENSG00000236144;ENSG00000238261;ENSG00000249532;ENSG00000258517;ENSG00000260396;ENSG00000260804;ENSG00000261087;ENSG00000272599;ENSG00000236901;ENSG00000215424;ENSG00000230606;ENSG00000260336	18
securinine	NA	ENSG00000005206;ENSG00000012171;ENSG00000104691;ENSG00000167117;ENSG00000186594;ENSG00000196696;ENSG00000204623;ENSG00000218510;ENSG00000224195;ENSG00000224945;ENSG00000225733;ENSG00000226334;ENSG00000226803;ENSG00000227719;ENSG00000228343;ENSG00000229645;ENSG00000232860;ENSG00000235733;ENSG00000235947;ENSG00000241295;ENSG00000242687;ENSG00000249532;ENSG00000249604;ENSG00000254389;ENSG00000254429…	47
cefapirin	J	ENSG00000136315;ENSG00000167117;ENSG00000218510;ENSG00000225946;ENSG00000226334;ENSG00000227719;ENSG00000228343;ENSG00000235733;ENSG00000235947;ENSG00000236144;ENSG00000245532;ENSG00000249532;ENSG00000249604;ENSG00000256185;ENSG00000260735;ENSG00000261087;ENSG00000263050;ENSG00000263072;ENSG00000266897;ENSG00000267161;ENSG00000272599;ENSG00000241954;ENSG00000227403;ENSG00000230223;ENSG00000263198	25
gabapentin	N	ENSG00000167117;ENSG00000188070;ENSG00000196696;ENSG00000204623;ENSG00000214922;ENSG00000218510;ENSG00000225946;ENSG00000226334;ENSG00000227719;ENSG00000228343;ENSG00000230606;ENSG00000232860;ENSG00000235072;ENSG00000235733;ENSG00000235947;ENSG00000236144;ENSG00000237941;ENSG00000238261;ENSG00000249532;ENSG00000249604;ENSG00000256185;ENSG00000259322;ENSG00000259758;ENSG00000260804;ENSG00000260917…	33
iopamidol	V	ENSG00000006062;ENSG00000167117;ENSG00000176728;ENSG00000186594;ENSG00000188338;ENSG00000196696;ENSG00000218510;ENSG00000227719;ENSG00000228343;ENSG00000228350;ENSG00000230606;ENSG00000232931;ENSG00000235072;ENSG00000235106;ENSG00000235733;ENSG00000235947;ENSG00000236772;ENSG00000238261;ENSG00000241881;ENSG00000242687;ENSG00000249532;ENSG00000249604;ENSG00000256185;ENSG00000260804;ENSG00000260917…	39
methazolamide	S	ENSG00000125804;ENSG00000226334;ENSG00000228343;ENSG00000256185;ENSG00000260804;ENSG00000266897;ENSG00000273311;ENSG00000230606;ENSG00000260396;ENSG00000263050;ENSG00000269131;ENSG00000272216;ENSG00000272599;ENSG00000226803;ENSG00000248161;ENSG00000261519;ENSG00000167117;ENSG00000215424;ENSG00000242125	19
clidinium bromide	N	ENSG00000125804;ENSG00000167117;ENSG00000230606;ENSG00000235072;ENSG00000236772;ENSG00000237941;ENSG00000269653;ENSG00000272216;ENSG00000272599;ENSG00000225946;ENSG00000232931;ENSG00000242687;ENSG00000254429;ENSG00000263050;ENSG00000228343;ENSG00000261519	16
cefoxitin	NA	ENSG00000196696;ENSG00000235072;ENSG00000235865;ENSG00000261460;ENSG00000266897;ENSG00000263050;ENSG00000272216;ENSG00000272599;ENSG00000224063;ENSG00000228350;ENSG00000225946;ENSG00000272711	12
alimemazine	R	ENSG00000167117;ENSG00000228315;ENSG00000232710;ENSG00000235733;ENSG00000237941;ENSG00000256185;ENSG00000260804;ENSG00000261087;ENSG00000263050;ENSG00000266830;ENSG00000272599;ENSG00000225946;ENSG00000263072;ENSG00000269131;ENSG00000272216;ENSG00000186594;ENSG00000132832;ENSG00000228343;ENSG00000241954;ENSG00000260023	20
doxycycline	A	ENSG00000186526;ENSG00000225465;ENSG00000241881;ENSG00000261460;ENSG00000263753;ENSG00000269653;ENSG00000224063;ENSG00000225946;ENSG00000230606;ENSG00000272216;ENSG00000272599;ENSG00000228343;ENSG00000260396	13
iopromide	V	ENSG00000235072;ENSG00000235733;ENSG00000235994;ENSG00000260396;ENSG00000272216;ENSG00000214922;ENSG00000228350;ENSG00000266897;ENSG00000125804;ENSG00000218510;ENSG00000228343;ENSG00000228463	12
pyrithyldione	N	ENSG00000125804;ENSG00000188070;ENSG00000196696;ENSG00000204625;ENSG00000225465;ENSG00000235733;ENSG00000255318;ENSG00000256185;ENSG00000261460;ENSG00000266897;ENSG00000269653;ENSG00000273311;ENSG00000225946;ENSG00000242687;ENSG00000269131;ENSG00000272216;ENSG00000228343;ENSG00000242125;ENSG00000167117	19
bucladesine	NA	ENSG00000255318;ENSG00000256185;ENSG00000263753;ENSG00000269653;ENSG00000228350;ENSG00000228343;ENSG00000238261	7
sulfamonomethoxine	J	ENSG00000125804;ENSG00000179935;ENSG00000227403;ENSG00000255318;ENSG00000256185;ENSG00000266897;ENSG00000242687;ENSG00000272216;ENSG00000235072;ENSG00000260396;ENSG00000265678	11
dipivefrine	NA	ENSG00000125804;ENSG00000227719;ENSG00000204623;ENSG00000231607;ENSG00000235106;ENSG00000242125;ENSG00000263198;ENSG00000266897;ENSG00000224063;ENSG00000228315;ENSG00000237517;ENSG00000240291;ENSG00000255318;ENSG00000255443;ENSG00000261519;ENSG00000273311	16
tetrahydroalstonine	NA	ENSG00000256185;ENSG00000272216;ENSG00000236772;ENSG00000260396	4
monocrotaline	NA	ENSG00000238261;ENSG00000227719;ENSG00000228343;ENSG00000228350;ENSG00000260804;ENSG00000167117;ENSG00000260023;ENSG00000260917	8
pyridoxine	A	ENSG00000236234;ENSG00000256185;ENSG00000226803;ENSG00000232274;ENSG00000254429;ENSG00000272216;ENSG00000235072	7
DL-thiorphan	NA	ENSG00000227719;ENSG00000228350;ENSG00000253116;ENSG00000266897;ENSG00000272216	5
cytisine	N	ENSG00000228350;ENSG00000253116;ENSG00000263050;ENSG00000272216;ENSG00000235106;ENSG00000260396;ENSG00000261519	7
cinchonidine	NA	ENSG00000228350;ENSG00000232710;ENSG00000260804;ENSG00000254429;ENSG00000259322;ENSG00000260023;ENSG00000272216;ENSG00000049319;ENSG00000186594;ENSG00000242125;ENSG00000249532;ENSG00000255443;ENSG00000272599	13
alpha-yohimbine	NA	ENSG00000228343;ENSG00000232274;ENSG00000226803;ENSG00000261519;ENSG00000230606;ENSG00000272216	6
corynanthine	NA	ENSG00000215765;ENSG00000232931;ENSG00000012171;ENSG00000118412;ENSG00000125804;ENSG00000167117;ENSG00000175164;ENSG00000176728;ENSG00000179935;ENSG00000186526;ENSG00000186594;ENSG00000188070;ENSG00000197210;ENSG00000204623;ENSG00000215908;ENSG00000218510;ENSG00000224063;ENSG00000225733;ENSG00000227403;ENSG00000231607;ENSG00000232860;ENSG00000234912;ENSG00000235072;ENSG00000235725;ENSG00000235733…	60
xylazine	B	ENSG00000232860;ENSG00000232931;ENSG00000260023;ENSG00000260396;ENSG00000228343;ENSG00000249532;ENSG00000272216;ENSG00000224945;ENSG00000225733;ENSG00000230606;ENSG00000232656;ENSG00000253230;ENSG00000263050;ENSG00000263198	14
cinchonine	NA	ENSG00000261519;ENSG00000263050;ENSG00000267161;ENSG00000272216;ENSG00000215908;ENSG00000224195;ENSG00000224945;ENSG00000226803;ENSG00000259644;ENSG00000269131;ENSG00000228343	11
salsolinol	NA	ENSG00000183242;ENSG00000228315;ENSG00000229645;ENSG00000272216;ENSG00000118412;ENSG00000125804;ENSG00000167117;ENSG00000175164;ENSG00000179935;ENSG00000186526;ENSG00000188070;ENSG00000204623;ENSG00000215908;ENSG00000218510;ENSG00000225733;ENSG00000226803;ENSG00000227403;ENSG00000231607;ENSG00000232860;ENSG00000235072;ENSG00000235733;ENSG00000235865;ENSG00000235947;ENSG00000236144;ENSG00000237517…	47
trimethylcolchicinic acid	NA	ENSG00000188338;ENSG00000230606;ENSG00000238261;ENSG00000006062;ENSG00000012171;ENSG00000104691;ENSG00000118412;ENSG00000125804;ENSG00000126005;ENSG00000167117;ENSG00000175164;ENSG00000176075;ENSG00000179935;ENSG00000186526;ENSG00000186594;ENSG00000188070;ENSG00000196696;ENSG00000197670;ENSG00000204623;ENSG00000204625;ENSG00000213994;ENSG00000214548;ENSG00000215908;ENSG00000218510;ENSG00000224063…	90
boldine	NA	ENSG00000204623;ENSG00000228463;ENSG00000230606;ENSG00000235106;ENSG00000260023;ENSG00000263050;ENSG00000272216;ENSG00000167117;ENSG00000196756;ENSG00000224195;ENSG00000226803;ENSG00000237775;ENSG00000240291;ENSG00000249532;ENSG00000255443;ENSG00000256185;ENSG00000259644;ENSG00000261519;ENSG00000263753;ENSG00000175873;ENSG00000235072	21
harman	NA	ENSG00000186594;ENSG00000227403;ENSG00000231607;ENSG00000237438;ENSG00000228343;ENSG00000228350;ENSG00000258442;ENSG00000262420;ENSG00000206337;ENSG00000235947;ENSG00000241881;ENSG00000272216	12
glimepiride	A	ENSG00000226803;ENSG00000228343;ENSG00000259322;ENSG00000259644;ENSG00000272216;ENSG00000088970;ENSG00000225733;ENSG00000235072;ENSG00000260396;ENSG00000263050;ENSG00000130600;ENSG00000261519	12
Prestwick-691	NA	ENSG00000196696;ENSG00000225946;ENSG00000228315;ENSG00000188338;ENSG00000214922;ENSG00000232656;ENSG00000242125;ENSG00000249532;ENSG00000260336;ENSG00000260396;ENSG00000266897;ENSG00000270742	12
Prestwick-682	NA	ENSG00000255318;ENSG00000265678;ENSG00000266897;ENSG00000267161;ENSG00000225946	5
probenecid	M	ENSG00000224195;ENSG00000230606;ENSG00000006062;ENSG00000012171;ENSG00000088970;ENSG00000099869;ENSG00000104691;ENSG00000118412;ENSG00000125804;ENSG00000167117;ENSG00000175164;ENSG00000176075;ENSG00000176728;ENSG00000179935;ENSG00000186526;ENSG00000186594;ENSG00000188070;ENSG00000196696;ENSG00000197670;ENSG00000198221;ENSG00000204623;ENSG00000204625;ENSG00000206337;ENSG00000214548;ENSG00000215117…	90
etifenin	N	ENSG00000225092;ENSG00000227403;ENSG00000228343;ENSG00000237517;ENSG00000255318;ENSG00000263050;ENSG00000183242;ENSG00000206337;ENSG00000215424;ENSG00000224195;ENSG00000225733;ENSG00000237248;ENSG00000260804;ENSG00000261519;ENSG00000175873	15
trimethadione	N	ENSG00000235072;ENSG00000263050;ENSG00000225946;ENSG00000224063;ENSG00000228343;ENSG00000232656;ENSG00000260336;ENSG00000260396;ENSG00000270742;ENSG00000272216	10
sisomicin	J	ENSG00000226334;ENSG00000228343;ENSG00000230606;ENSG00000256185;ENSG00000260023;ENSG00000260336;ENSG00000263198;ENSG00000266897;ENSG00000272216;ENSG00000235733;ENSG00000226803;ENSG00000261519	12
lovastatin	C	ENSG00000260336;ENSG00000272216;ENSG00000228343;ENSG00000266897;ENSG00000225733;ENSG00000226803;ENSG00000248161;ENSG00000249532;ENSG00000272299	9
mycophenolic acid	L	ENSG00000182165;ENSG00000186594;ENSG00000204623;ENSG00000227719;ENSG00000230606;ENSG00000242125;ENSG00000248175;ENSG00000254429;ENSG00000258442;ENSG00000261613;ENSG00000263050;ENSG00000228343;ENSG00000272216;ENSG00000196756;ENSG00000261519;ENSG00000263072;ENSG00000265678	17
dosulepin	NA	ENSG00000204623;ENSG00000238261;ENSG00000242125;ENSG00000266897;ENSG00000272216;ENSG00000261519;ENSG00000272711	7
phenindione	B	ENSG00000260336;ENSG00000272216;ENSG00000125804;ENSG00000255443;ENSG00000179935;ENSG00000228343;ENSG00000235733	7
chloroquine	P	ENSG00000204623;ENSG00000224063;ENSG00000225733;ENSG00000228343;ENSG00000238261;ENSG00000255443;ENSG00000260336;ENSG00000261519;ENSG00000266897;ENSG00000267670;ENSG00000272216;ENSG00000125804;ENSG00000251632;ENSG00000263050;ENSG00000272299	15
harmalol	NA	ENSG00000228343;ENSG00000228350;ENSG00000249532;ENSG00000266897;ENSG00000272216;ENSG00000224195	6
raubasine	B	ENSG00000272216;ENSG00000228343	2
harmol	NA	ENSG00000182165;ENSG00000228343;ENSG00000237438;ENSG00000248161;ENSG00000260804;ENSG00000261087;ENSG00000261613;ENSG00000266897;ENSG00000006062;ENSG00000260023;ENSG00000263072;ENSG00000182873;ENSG00000226803;ENSG00000231607	14
metacycline	J	ENSG00000265678;ENSG00000266897;ENSG00000225946;ENSG00000230606;ENSG00000179935;ENSG00000224063;ENSG00000225733;ENSG00000232656;ENSG00000260396;ENSG00000263050;ENSG00000272216;ENSG00000228343;ENSG00000231607	13
pronetalol	NA	ENSG00000227719;ENSG00000228343;ENSG00000229589;ENSG00000242125;ENSG00000253230;ENSG00000259322;ENSG00000238261;ENSG00000272216;ENSG00000175873;ENSG00000225946;ENSG00000261478	11
Prestwick-984	NA	ENSG00000136315;ENSG00000228343;ENSG00000204623;ENSG00000215908;ENSG00000227719;ENSG00000237438;ENSG00000263050;ENSG00000266897;ENSG00000125804;ENSG00000226803;ENSG00000254389;ENSG00000261478	12
cyclopenthiazide	C	ENSG00000186594;ENSG00000227719;ENSG00000136315;ENSG00000196696;ENSG00000227403;ENSG00000228343;ENSG00000235106;ENSG00000118412;ENSG00000225946;ENSG00000231607;ENSG00000258442;ENSG00000261519;ENSG00000263050;ENSG00000269131;ENSG00000272579	15
meptazinol	N	ENSG00000125804;ENSG00000242125;ENSG00000266897;ENSG00000118412;ENSG00000179935;ENSG00000186594;ENSG00000196696;ENSG00000206337;ENSG00000214548;ENSG00000218510;ENSG00000226334;ENSG00000226803;ENSG00000231607;ENSG00000232860;ENSG00000235106;ENSG00000235733;ENSG00000235865;ENSG00000235947;ENSG00000236268;ENSG00000237438;ENSG00000237517;ENSG00000241881;ENSG00000248161;ENSG00000249532;ENSG00000249604…	40
etofenamate	M	ENSG00000227403;ENSG00000230606;ENSG00000236901;ENSG00000242125;ENSG00000206337;ENSG00000266897;ENSG00000226803;ENSG00000228343;ENSG00000260336;ENSG00000225946;ENSG00000235072;ENSG00000255318	12
nifurtimox	NA	ENSG00000236901;ENSG00000272216;ENSG00000175873;ENSG00000254429;ENSG00000238261;ENSG00000261478	6
pancuronium bromide	NA	ENSG00000186594;ENSG00000227719;ENSG00000228343;ENSG00000228463;ENSG00000235072;ENSG00000242687;ENSG00000249532;ENSG00000272299;ENSG00000258442;ENSG00000272711;ENSG00000225946;ENSG00000235947;ENSG00000256185;ENSG00000263050;ENSG00000272216	15
gibberellic acid	NA	ENSG00000125804;ENSG00000136315;ENSG00000215424;ENSG00000227719;ENSG00000242125;ENSG00000265678;ENSG00000179935;ENSG00000186526;ENSG00000188070;ENSG00000215908;ENSG00000226803;ENSG00000235865;ENSG00000235947;ENSG00000236144;ENSG00000241881;ENSG00000248161;ENSG00000249532;ENSG00000254389;ENSG00000254429;ENSG00000256185;ENSG00000263072;ENSG00000263753;ENSG00000272201;ENSG00000272216;ENSG00000272579…	29
naftopidil	V	ENSG00000132832;ENSG00000175873;ENSG00000230223;ENSG00000230606;ENSG00000242125;ENSG00000249532;ENSG00000263198;ENSG00000265678;ENSG00000272216;ENSG00000272299;ENSG00000012171;ENSG00000118412;ENSG00000125804;ENSG00000167117;ENSG00000175164;ENSG00000176728;ENSG00000179935;ENSG00000186526;ENSG00000186594;ENSG00000196696;ENSG00000197210;ENSG00000204623;ENSG00000204625;ENSG00000213994;ENSG00000214548…	73
sitosterol	NA	ENSG00000125804;ENSG00000237697;ENSG00000225946;ENSG00000230606;ENSG00000236144;ENSG00000256185;ENSG00000272216;ENSG00000225733;ENSG00000226803;ENSG00000228350;ENSG00000229582;ENSG00000232656;ENSG00000237438;ENSG00000242687;ENSG00000253230;ENSG00000258442;ENSG00000258517;ENSG00000260336;ENSG00000260396;ENSG00000260735;ENSG00000261519;ENSG00000266897;ENSG00000267161;ENSG00000235072	24
fluvoxamine	N	ENSG00000263050;ENSG00000272711;ENSG00000006062;ENSG00000204623;ENSG00000225733;ENSG00000235072;ENSG00000255318;ENSG00000186526;ENSG00000228343;ENSG00000225946	10
apramycin	J	ENSG00000136315;ENSG00000225946;ENSG00000242125;ENSG00000265678;ENSG00000006062;ENSG00000088970;ENSG00000175873;ENSG00000225733;ENSG00000228350;ENSG00000241954;ENSG00000267296;ENSG00000254429;ENSG00000255443;ENSG00000272216	14
etamsylate	B	ENSG00000136315;ENSG00000164621;ENSG00000197670;ENSG00000228463;ENSG00000240291;ENSG00000242125;ENSG00000248175;ENSG00000260396;ENSG00000272711;ENSG00000230606;ENSG00000232274;ENSG00000258442;ENSG00000272216;ENSG00000225946;ENSG00000232931;ENSG00000237438;ENSG00000260336;ENSG00000227719	18
letrozole	L	ENSG00000183242;ENSG00000215424;ENSG00000230606;ENSG00000253230;ENSG00000256185;ENSG00000012171;ENSG00000125804;ENSG00000167117;ENSG00000175164;ENSG00000175873;ENSG00000176728;ENSG00000179935;ENSG00000186526;ENSG00000186594;ENSG00000188070;ENSG00000204623;ENSG00000214548;ENSG00000214922;ENSG00000215908;ENSG00000218510;ENSG00000224063;ENSG00000224945;ENSG00000225733;ENSG00000228343;ENSG00000231607…	60
molindone	V	ENSG00000225946;ENSG00000227719;ENSG00000228343;ENSG00000228350;ENSG00000255318;ENSG00000266897;ENSG00000012171;ENSG00000099869;ENSG00000104691;ENSG00000118412;ENSG00000125804;ENSG00000126005;ENSG00000164621;ENSG00000167117;ENSG00000175164;ENSG00000176728;ENSG00000179935;ENSG00000186526;ENSG00000186594;ENSG00000196696;ENSG00000197670;ENSG00000204623;ENSG00000204625;ENSG00000214548;ENSG00000214922…	79
sotalol	C	ENSG00000005206;ENSG00000228350;ENSG00000235072;ENSG00000236144;ENSG00000236256;ENSG00000260023;ENSG00000272216;ENSG00000225946;ENSG00000230606;ENSG00000237941;ENSG00000225733;ENSG00000228343;ENSG00000232656;ENSG00000253230;ENSG00000260336;ENSG00000260396;ENSG00000260400	17
tracazolate	L	ENSG00000215424;ENSG00000228463;ENSG00000229589;ENSG00000230606;ENSG00000242687;ENSG00000261478;ENSG00000225946;ENSG00000226803;ENSG00000228343;ENSG00000236144;ENSG00000253116;ENSG00000260400;ENSG00000266897;ENSG00000164621;ENSG00000232931;ENSG00000261519;ENSG00000006062;ENSG00000235947	18
proscillaridin	C	ENSG00000183242;ENSG00000186594;ENSG00000196756;ENSG00000204623;ENSG00000215424;ENSG00000218510;ENSG00000225092;ENSG00000226803;ENSG00000228343;ENSG00000229645;ENSG00000232931;ENSG00000234912;ENSG00000235106;ENSG00000236144;ENSG00000236256;ENSG00000242125;ENSG00000246263;ENSG00000248175;ENSG00000257303;ENSG00000259322;ENSG00000259758;ENSG00000260396;ENSG00000261087;ENSG00000261478;ENSG00000263050…	47
cefalonium	J	ENSG00000228343;ENSG00000230606;ENSG00000235072;ENSG00000265678;ENSG00000272599;ENSG00000012171;ENSG00000125804;ENSG00000167117;ENSG00000175164;ENSG00000179935;ENSG00000186526;ENSG00000188070;ENSG00000204623;ENSG00000214548;ENSG00000215908;ENSG00000218510;ENSG00000224063;ENSG00000224945;ENSG00000225733;ENSG00000231607;ENSG00000232860;ENSG00000232931;ENSG00000235725;ENSG00000235733;ENSG00000235865…	51
epitiostanol	L	ENSG00000228350;ENSG00000259322;ENSG00000012171;ENSG00000031544;ENSG00000099869;ENSG00000104691;ENSG00000118412;ENSG00000125804;ENSG00000126005;ENSG00000167117;ENSG00000175164;ENSG00000176075;ENSG00000176728;ENSG00000179935;ENSG00000186526;ENSG00000186594;ENSG00000196696;ENSG00000197670;ENSG00000204625;ENSG00000214548;ENSG00000214922;ENSG00000215117;ENSG00000218510;ENSG00000224078;ENSG00000225733…	80
moxonidine	C	ENSG00000224195;ENSG00000263050;ENSG00000265678;ENSG00000215908;ENSG00000225946;ENSG00000228343;ENSG00000230606;ENSG00000236144;ENSG00000256185;ENSG00000272216;ENSG00000231607;ENSG00000231690;ENSG00000255318;ENSG00000267161	14
oxamniquine	P	ENSG00000188338;ENSG00000225946;ENSG00000242125;ENSG00000255242;ENSG00000263050;ENSG00000272216;ENSG00000225733;ENSG00000226803;ENSG00000260336;ENSG00000261519;ENSG00000266897;ENSG00000272599;ENSG00000228343;ENSG00000235072;ENSG00000235947	15
Prestwick-967	NA	ENSG00000215424;ENSG00000224195;ENSG00000256185;ENSG00000259322;ENSG00000012171;ENSG00000125804;ENSG00000167117;ENSG00000175164;ENSG00000176728;ENSG00000179935;ENSG00000186526;ENSG00000188070;ENSG00000204623;ENSG00000214548;ENSG00000215908;ENSG00000218510;ENSG00000224063;ENSG00000225733;ENSG00000231607;ENSG00000235072;ENSG00000235725;ENSG00000235733;ENSG00000235865;ENSG00000235947;ENSG00000236144…	52
zardaverine	NA	ENSG00000186594;ENSG00000196756;ENSG00000215424;ENSG00000225946;ENSG00000231607;ENSG00000234912;ENSG00000242125;ENSG00000253230;ENSG00000272299;ENSG00000012171;ENSG00000099869;ENSG00000104691;ENSG00000118412;ENSG00000125804;ENSG00000164621;ENSG00000167117;ENSG00000176728;ENSG00000179935;ENSG00000204625;ENSG00000214548;ENSG00000218510;ENSG00000224078;ENSG00000226803;ENSG00000228343;ENSG00000230223…	52
sanguinarine	NA	ENSG00000006062;ENSG00000118412;ENSG00000132832;ENSG00000175873;ENSG00000183242;ENSG00000186594;ENSG00000188070;ENSG00000196756;ENSG00000204623;ENSG00000215424;ENSG00000215908;ENSG00000224078;ENSG00000226334;ENSG00000229645;ENSG00000230606;ENSG00000231690;ENSG00000232931;ENSG00000234912;ENSG00000235106;ENSG00000237438;ENSG00000242086;ENSG00000242687;ENSG00000245532;ENSG00000246263;ENSG00000251022…	70
fluticasone	NA	ENSG00000242687;ENSG00000248161;ENSG00000259758;ENSG00000265678;ENSG00000175873;ENSG00000224063;ENSG00000228343;ENSG00000232710;ENSG00000266897	9
fursultiamine	G	ENSG00000226334;ENSG00000230606;ENSG00000242125;ENSG00000249532;ENSG00000255318;ENSG00000266897;ENSG00000225946;ENSG00000235072;ENSG00000272216;ENSG00000226803;ENSG00000228343;ENSG00000254429;ENSG00000260023;ENSG00000261519;ENSG00000261478	15
etilefrine	C	ENSG00000235072;ENSG00000272599;ENSG00000228343;ENSG00000249532;ENSG00000206337;ENSG00000225946;ENSG00000232931;ENSG00000235947;ENSG00000256185;ENSG00000260336;ENSG00000263050	11
tocainide	C	ENSG00000263050;ENSG00000272299;ENSG00000012171;ENSG00000125804;ENSG00000167117;ENSG00000175164;ENSG00000176728;ENSG00000179935;ENSG00000186526;ENSG00000188070;ENSG00000204623;ENSG00000214922;ENSG00000215908;ENSG00000218510;ENSG00000225733;ENSG00000228343;ENSG00000231607;ENSG00000232860;ENSG00000235072;ENSG00000235725;ENSG00000235733;ENSG00000235865;ENSG00000235947;ENSG00000236144;ENSG00000236268…	47
decamethonium bromide	NA	ENSG00000125804;ENSG00000164621;ENSG00000215424;ENSG00000263050;ENSG00000215908;ENSG00000225733;ENSG00000225946;ENSG00000228343;ENSG00000230606;ENSG00000256185;ENSG00000269131;ENSG00000272216;ENSG00000232656;ENSG00000235072;ENSG00000242687;ENSG00000260336;ENSG00000260396;ENSG00000260400;ENSG00000261087;ENSG00000261519	20
memantine	N	ENSG00000242687;ENSG00000272299;ENSG00000272599;ENSG00000230223;ENSG00000263050;ENSG00000272216;ENSG00000228343;ENSG00000260336	8
harpagoside	NA	ENSG00000125804;ENSG00000235072;ENSG00000263050;ENSG00000266897;ENSG00000272216;ENSG00000225946;ENSG00000226803;ENSG00000254429	8
zuclopenthixol	V	ENSG00000164621;ENSG00000242687;ENSG00000263050;ENSG00000272599;ENSG00000118412;ENSG00000196696;ENSG00000204148;ENSG00000225946;ENSG00000228343;ENSG00000235072;ENSG00000255318;ENSG00000269614;ENSG00000225733;ENSG00000226803;ENSG00000255443;ENSG00000260336;ENSG00000261519;ENSG00000261478	18
gabexate	NA	ENSG00000228343;ENSG00000272299;ENSG00000215117;ENSG00000235947;ENSG00000240291;ENSG00000249532;ENSG00000261478;ENSG00000262179;ENSG00000273311;ENSG00000118412;ENSG00000230606;ENSG00000231607;ENSG00000266897;ENSG00000263050	14
alprostadil	C	ENSG00000104691;ENSG00000183242;ENSG00000186594;ENSG00000196756;ENSG00000215424;ENSG00000224063;ENSG00000225092;ENSG00000226803;ENSG00000229645;ENSG00000231607;ENSG00000234912;ENSG00000236144;ENSG00000242125;ENSG00000253230;ENSG00000254429;ENSG00000263050;ENSG00000272201;ENSG00000272299;ENSG00000272599;ENSG00000272711;ENSG00000224195;ENSG00000225946;ENSG00000228343;ENSG00000237438;ENSG00000238261…	39
methyldopate	NA	ENSG00000177853;ENSG00000228343;ENSG00000259322;ENSG00000263072;ENSG00000241345;ENSG00000266897;ENSG00000235072;ENSG00000261478	8
3-acetamidocoumarin	NA	ENSG00000125804;ENSG00000242687;ENSG00000260336;ENSG00000206337;ENSG00000228343;ENSG00000235947;ENSG00000235072	7
ozagrel	A	ENSG00000104691;ENSG00000204623;ENSG00000215765;ENSG00000237941;ENSG00000242125;ENSG00000242687;ENSG00000255242;ENSG00000260023;ENSG00000260396;ENSG00000260917;ENSG00000261087;ENSG00000272599;ENSG00000125804;ENSG00000175873;ENSG00000261519;ENSG00000228343;ENSG00000238261;ENSG00000263198;ENSG00000272216	19
asiaticoside	D	ENSG00000204623;ENSG00000237941;ENSG00000260396;ENSG00000175873;ENSG00000183242;ENSG00000269653;ENSG00000272216;ENSG00000164621;ENSG00000228343	9
proguanil	NA	ENSG00000204623;ENSG00000215765;ENSG00000224945;ENSG00000231607;ENSG00000237941;ENSG00000256185;ENSG00000258442;ENSG00000260396;ENSG00000261087;ENSG00000263050;ENSG00000263198;ENSG00000266897;ENSG00000269614;ENSG00000272201;ENSG00000272599;ENSG00000261460;ENSG00000272216;ENSG00000265678	18
pivampicillin	J	ENSG00000204623;ENSG00000206337;ENSG00000232274;ENSG00000260396;ENSG00000261087;ENSG00000006062;ENSG00000230606;ENSG00000167117;ENSG00000224063;ENSG00000224195;ENSG00000225946;ENSG00000227719;ENSG00000228343;ENSG00000230223;ENSG00000254429;ENSG00000256185;ENSG00000263050;ENSG00000266897;ENSG00000272216	19
tribenoside	C	ENSG00000186594;ENSG00000237941;ENSG00000256185;ENSG00000260396;ENSG00000266897;ENSG00000125804;ENSG00000263198;ENSG00000272216;ENSG00000236772;ENSG00000225733;ENSG00000235733;ENSG00000248175;ENSG00000254429	13
risperidone	N	ENSG00000196696;ENSG00000204623;ENSG00000225733;ENSG00000225946;ENSG00000235072;ENSG00000237125;ENSG00000255242;ENSG00000261478;ENSG00000272216;ENSG00000272599;ENSG00000228343;ENSG00000260396;ENSG00000266897	13
levocabastine	R	ENSG00000136315;ENSG00000215765;ENSG00000224945;ENSG00000228463;ENSG00000230606;ENSG00000260396;ENSG00000267296;ENSG00000272599;ENSG00000175873;ENSG00000228343;ENSG00000125804;ENSG00000218510;ENSG00000231607;ENSG00000232860;ENSG00000272299	15
roxarsone	N	ENSG00000164621;ENSG00000204623;ENSG00000225465;ENSG00000235072;ENSG00000237941;ENSG00000241295;ENSG00000255242;ENSG00000263050;ENSG00000272201;ENSG00000230223;ENSG00000224195;ENSG00000225946;ENSG00000254429;ENSG00000256185;ENSG00000258442;ENSG00000267163;ENSG00000272216	17
piribedil	N	ENSG00000237941;ENSG00000260396;ENSG00000263050;ENSG00000272599;ENSG00000175873;ENSG00000224195;ENSG00000225733;ENSG00000259322;ENSG00000266897;ENSG00000272216	10
betulin	NA	ENSG00000104691;ENSG00000186594;ENSG00000204623;ENSG00000225465;ENSG00000227719;ENSG00000242687;ENSG00000256185;ENSG00000259976;ENSG00000260396;ENSG00000263050;ENSG00000267296;ENSG00000269614;ENSG00000272599;ENSG00000272216;ENSG00000225946	15
lymecycline	J	ENSG00000136315;ENSG00000175873;ENSG00000224945;ENSG00000227719;ENSG00000228463;ENSG00000230606;ENSG00000248161;ENSG00000260396;ENSG00000261087;ENSG00000263198;ENSG00000269614;ENSG00000272216;ENSG00000228343;ENSG00000230223	14
talampicillin	J	ENSG00000104691;ENSG00000175873;ENSG00000225946;ENSG00000228343;ENSG00000228463;ENSG00000232710;ENSG00000255242;ENSG00000258442;ENSG00000259322;ENSG00000260023;ENSG00000261087;ENSG00000267296;ENSG00000272299;ENSG00000125804;ENSG00000256185;ENSG00000215765	16
rimexolone	H	ENSG00000144596;ENSG00000225946;ENSG00000228343;ENSG00000230606;ENSG00000232274;ENSG00000235106;ENSG00000253230;ENSG00000255318;ENSG00000261087;ENSG00000267296;ENSG00000269131;ENSG00000235947;ENSG00000260023;ENSG00000261460;ENSG00000266897;ENSG00000179935;ENSG00000186594;ENSG00000231607;ENSG00000270589;ENSG00000272579;ENSG00000118412;ENSG00000215424;ENSG00000241295;ENSG00000254429;ENSG00000265678…	26
torasemide	C	ENSG00000104691;ENSG00000204623;ENSG00000224195;ENSG00000225465;ENSG00000225946;ENSG00000237941;ENSG00000175873;ENSG00000238261;ENSG00000261460;ENSG00000236234;ENSG00000256185;ENSG00000272216	12
pyrvinium	P	ENSG00000183242;ENSG00000215424;ENSG00000226803;ENSG00000232274;ENSG00000235106;ENSG00000236144;ENSG00000242125;ENSG00000246263;ENSG00000251022;ENSG00000257303;ENSG00000259758;ENSG00000260396;ENSG00000261087;ENSG00000263198;ENSG00000270589;ENSG00000272711;ENSG00000118412;ENSG00000182165;ENSG00000186594;ENSG00000204623;ENSG00000231607;ENSG00000255242;ENSG00000272216;ENSG00000272599;ENSG00000088970…	29
etomidate	NA	ENSG00000224945;ENSG00000237941;ENSG00000242687;ENSG00000260396;ENSG00000263198;ENSG00000266897;ENSG00000267296;ENSG00000273487;ENSG00000272599;ENSG00000227719	10
moracizine	C	ENSG00000225946;ENSG00000235106;ENSG00000237941;ENSG00000255242;ENSG00000260396;ENSG00000261087;ENSG00000263050;ENSG00000263198;ENSG00000272216;ENSG00000237438;ENSG00000228343;ENSG00000235072	12
phensuximide	N	ENSG00000104691;ENSG00000179935;ENSG00000186594;ENSG00000188070;ENSG00000215765;ENSG00000237941;ENSG00000272599;ENSG00000175873;ENSG00000237517;ENSG00000224195;ENSG00000225946;ENSG00000235072;ENSG00000261519;ENSG00000265678;ENSG00000272216	15
S-propranolol	NA	ENSG00000186594;ENSG00000225946;ENSG00000255242;ENSG00000260396;ENSG00000261646;ENSG00000177853;ENSG00000261460;ENSG00000265678;ENSG00000266171;ENSG00000266897;ENSG00000272599;ENSG00000228343;ENSG00000258442;ENSG00000263050	14
spaglumic acid	R	ENSG00000225465;ENSG00000225946;ENSG00000237941;ENSG00000260396;ENSG00000272711;ENSG00000227719	6
netilmicin	J	ENSG00000204623;ENSG00000225946;ENSG00000237941;ENSG00000259322;ENSG00000272299;ENSG00000272599;ENSG00000183242;ENSG00000236772;ENSG00000272216;ENSG00000186594;ENSG00000260396	11
tridihexethyl	A	ENSG00000225946;ENSG00000227403;ENSG00000230606;ENSG00000258442;ENSG00000259976;ENSG00000175873;ENSG00000225733;ENSG00000230223;ENSG00000242125;ENSG00000261519;ENSG00000183242;ENSG00000224195;ENSG00000256185;ENSG00000253116;ENSG00000272216	15
iopanoic acid	V	ENSG00000175873;ENSG00000225946;ENSG00000228463;ENSG00000229589;ENSG00000232274;ENSG00000235072;ENSG00000237941;ENSG00000242125;ENSG00000260396;ENSG00000267296;ENSG00000270742;ENSG00000272299;ENSG00000272599;ENSG00000272216;ENSG00000228343;ENSG00000253230;ENSG00000254429	17
ioxaglic acid	V	ENSG00000104691;ENSG00000196696;ENSG00000228463;ENSG00000232274;ENSG00000242125;ENSG00000263198;ENSG00000267296;ENSG00000272216;ENSG00000125804;ENSG00000175873;ENSG00000228343;ENSG00000235280;ENSG00000256185	13
lansoprazole	A	ENSG00000104691;ENSG00000204623;ENSG00000260396;ENSG00000263050;ENSG00000272216;ENSG00000235947	6
cyclic adenosine monophosphate	V	ENSG00000237941;ENSG00000255242;ENSG00000256185;ENSG00000260396;ENSG00000261087;ENSG00000267296;ENSG00000272599;ENSG00000261519;ENSG00000272216;ENSG00000125804;ENSG00000224195;ENSG00000225465;ENSG00000225946;ENSG00000228343;ENSG00000228463;ENSG00000263050;ENSG00000265678	17
loracarbef	J	ENSG00000224195;ENSG00000227403;ENSG00000227719;ENSG00000228343;ENSG00000255242;ENSG00000256185;ENSG00000260917;ENSG00000272201;ENSG00000272216;ENSG00000272599;ENSG00000225946;ENSG00000254429;ENSG00000266897	13
procarbazine	NA	ENSG00000186594;ENSG00000204623;ENSG00000232274;ENSG00000237941;ENSG00000260396;ENSG00000125804;ENSG00000237438;ENSG00000260023;ENSG00000272216;ENSG00000228343;ENSG00000237517	11
penbutolol	NA	ENSG00000186594;ENSG00000225946;ENSG00000237941;ENSG00000258442;ENSG00000259322;ENSG00000260396;ENSG00000269614;ENSG00000272216;ENSG00000272599;ENSG00000225733;ENSG00000241954;ENSG00000261519;ENSG00000006062	13
pivmecillinam	NA	ENSG00000227403;ENSG00000232274;ENSG00000248161;ENSG00000260396;ENSG00000261087;ENSG00000186594;ENSG00000225733;ENSG00000255443;ENSG00000228343	9
naftifine	NA	ENSG00000179935;ENSG00000196696;ENSG00000225946;ENSG00000228315;ENSG00000263198;ENSG00000006062;ENSG00000125804	7
bethanechol	NA	ENSG00000196696;ENSG00000204623;ENSG00000215765;ENSG00000235072;ENSG00000242125;ENSG00000260396;ENSG00000269614;ENSG00000235947;ENSG00000249532;ENSG00000125804;ENSG00000225946;ENSG00000253116;ENSG00000254389;ENSG00000118412;ENSG00000215424;ENSG00000265678	16
Prestwick-1083	NA	ENSG00000215424;ENSG00000225092;ENSG00000225946;ENSG00000235106;ENSG00000259976;ENSG00000272216;ENSG00000228343	7
Prestwick-1103	NA	ENSG00000196696;ENSG00000237941;ENSG00000242125;ENSG00000258442;ENSG00000259976;ENSG00000260396;ENSG00000272599;ENSG00000088970;ENSG00000228343	9
viomycin	NA	ENSG00000237941;ENSG00000249532;ENSG00000260396;ENSG00000272599;ENSG00000256185;ENSG00000125804;ENSG00000215424;ENSG00000218510;ENSG00000228343;ENSG00000232860;ENSG00000236144;ENSG00000248161;ENSG00000266897;ENSG00000267296;ENSG00000270742;ENSG00000272299	16
levopropoxyphene	NA	ENSG00000249532;ENSG00000272201;ENSG00000175873;ENSG00000228343;ENSG00000237517;ENSG00000260023;ENSG00000272216	7
nafcillin	J	ENSG00000104691;ENSG00000125804;ENSG00000167117;ENSG00000179935;ENSG00000186526;ENSG00000188070;ENSG00000197210;ENSG00000204623;ENSG00000204625;ENSG00000224078;ENSG00000224195;ENSG00000225946;ENSG00000227403;ENSG00000231607;ENSG00000235725;ENSG00000235733;ENSG00000237517;ENSG00000238261;ENSG00000241881;ENSG00000249532;ENSG00000249604;ENSG00000255318;ENSG00000255443;ENSG00000256185;ENSG00000259758…	41
liothyronine	NA	ENSG00000188070;ENSG00000225946;ENSG00000256185;ENSG00000259758;ENSG00000228350;ENSG00000261460;ENSG00000261519;ENSG00000272216;ENSG00000088970;ENSG00000266897;ENSG00000125804;ENSG00000182873;ENSG00000215424;ENSG00000236772	14
etidronic acid	NA	ENSG00000136315;ENSG00000179935;ENSG00000197210;ENSG00000204623;ENSG00000228343;ENSG00000232710;ENSG00000237517;ENSG00000238261;ENSG00000256185;ENSG00000265678;ENSG00000224063;ENSG00000261519;ENSG00000125804;ENSG00000206337;ENSG00000232931	15
theophylline	R	ENSG00000179935;ENSG00000197210;ENSG00000204623;ENSG00000255318;ENSG00000256185;ENSG00000265678;ENSG00000228343;ENSG00000006062;ENSG00000012171;ENSG00000125804;ENSG00000167117;ENSG00000175164;ENSG00000176728;ENSG00000186526;ENSG00000186594;ENSG00000188070;ENSG00000215908;ENSG00000218510;ENSG00000224063;ENSG00000225733;ENSG00000227403;ENSG00000231607;ENSG00000232860;ENSG00000234912;ENSG00000235072…	62
spectinomycin	J	ENSG00000204623;ENSG00000266897;ENSG00000272216;ENSG00000272299;ENSG00000262420;ENSG00000006062;ENSG00000012171;ENSG00000088970;ENSG00000099869;ENSG00000104691;ENSG00000118412;ENSG00000125804;ENSG00000126005;ENSG00000164621;ENSG00000167117;ENSG00000175164;ENSG00000179935;ENSG00000186526;ENSG00000186594;ENSG00000188070;ENSG00000196696;ENSG00000197670;ENSG00000204625;ENSG00000214548;ENSG00000215908…	80
cefsulodin	J	ENSG00000125804;ENSG00000186526;ENSG00000204623;ENSG00000204625;ENSG00000224063;ENSG00000225946;ENSG00000235725;ENSG00000235733;ENSG00000237517;ENSG00000238261;ENSG00000249604;ENSG00000255318;ENSG00000256185;ENSG00000260804;ENSG00000235072;ENSG00000228343;ENSG00000230606;ENSG00000254429;ENSG00000188338;ENSG00000215765;ENSG00000225733;ENSG00000226803;ENSG00000232656;ENSG00000242687;ENSG00000260396…	27
benzthiazide	V	ENSG00000125804;ENSG00000179935;ENSG00000197210;ENSG00000204623;ENSG00000225465;ENSG00000235733;ENSG00000249604;ENSG00000255318;ENSG00000256185;ENSG00000272216;ENSG00000228350;ENSG00000235072;ENSG00000267296;ENSG00000266897;ENSG00000225946;ENSG00000228343;ENSG00000254429;ENSG00000260023	18
procyclidine	N	ENSG00000104691;ENSG00000176728;ENSG00000179935;ENSG00000196696;ENSG00000197210;ENSG00000204623;ENSG00000204625;ENSG00000232710;ENSG00000235725;ENSG00000235733;ENSG00000238261;ENSG00000249604;ENSG00000256185;ENSG00000263753;ENSG00000265678;ENSG00000260396;ENSG00000261519;ENSG00000012171;ENSG00000125804;ENSG00000167117;ENSG00000186526;ENSG00000186594;ENSG00000188070;ENSG00000218510;ENSG00000226803…	48
roxithromycin	J	ENSG00000179935;ENSG00000235733;ENSG00000256185;ENSG00000228343;ENSG00000235072;ENSG00000261519;ENSG00000006062;ENSG00000012171;ENSG00000118412;ENSG00000125804;ENSG00000126005;ENSG00000167117;ENSG00000186594;ENSG00000188070;ENSG00000196696;ENSG00000214548;ENSG00000218510;ENSG00000226334;ENSG00000226803;ENSG00000227403;ENSG00000230223;ENSG00000230606;ENSG00000231607;ENSG00000232860;ENSG00000235106…	45
Prestwick-864	NA	ENSG00000204623;ENSG00000272299;ENSG00000261519;ENSG00000215908;ENSG00000224195;ENSG00000226803;ENSG00000234912;ENSG00000255318;ENSG00000263050;ENSG00000269131;ENSG00000272216;ENSG00000228343;ENSG00000228350	13
theobromine	C	ENSG00000049319;ENSG00000125804;ENSG00000167117;ENSG00000176728;ENSG00000179935;ENSG00000183242;ENSG00000188070;ENSG00000197210;ENSG00000204623;ENSG00000204625;ENSG00000224195;ENSG00000227403;ENSG00000227719;ENSG00000235725;ENSG00000235733;ENSG00000249604;ENSG00000249790;ENSG00000255318;ENSG00000256185;ENSG00000260804;ENSG00000263050;ENSG00000229645;ENSG00000266897;ENSG00000241881;ENSG00000260396…	28
piromidic acid	J	ENSG00000125804;ENSG00000167117;ENSG00000179935;ENSG00000186526;ENSG00000204623;ENSG00000224195;ENSG00000225946;ENSG00000230606;ENSG00000235072;ENSG00000235725;ENSG00000235733;ENSG00000238261;ENSG00000249604;ENSG00000255318;ENSG00000256185;ENSG00000259758;ENSG00000260396;ENSG00000260804;ENSG00000272299;ENSG00000196696;ENSG00000228343;ENSG00000251632;ENSG00000266897;ENSG00000267670;ENSG00000227719…	29
fosfosal	R	ENSG00000125804;ENSG00000204623;ENSG00000204625;ENSG00000215765;ENSG00000227403;ENSG00000232931;ENSG00000235725;ENSG00000235733;ENSG00000238261;ENSG00000249604;ENSG00000255318;ENSG00000255443;ENSG00000256185;ENSG00000260804;ENSG00000267296;ENSG00000272216;ENSG00000272299;ENSG00000104691;ENSG00000167117;ENSG00000175164;ENSG00000179935;ENSG00000186526;ENSG00000186594;ENSG00000188070;ENSG00000215908…	54
trichlormethiazide	C	ENSG00000006062;ENSG00000012171;ENSG00000125804;ENSG00000179935;ENSG00000204623;ENSG00000215117;ENSG00000235733;ENSG00000238261;ENSG00000249532;ENSG00000249604;ENSG00000255318;ENSG00000256185;ENSG00000259758;ENSG00000263050;ENSG00000263753;ENSG00000266897;ENSG00000272201;ENSG00000272216;ENSG00000272599;ENSG00000196696;ENSG00000228343;ENSG00000088970;ENSG00000104691;ENSG00000118412;ENSG00000167117…	91
tetroquinone	D	ENSG00000204623;ENSG00000255318;ENSG00000256185;ENSG00000118412;ENSG00000130600;ENSG00000225946;ENSG00000228463;ENSG00000231607;ENSG00000237941;ENSG00000238261;ENSG00000249790;ENSG00000263050;ENSG00000230606;ENSG00000272216;ENSG00000167117;ENSG00000186526;ENSG00000224063;ENSG00000226803;ENSG00000230223;ENSG00000232656;ENSG00000237250;ENSG00000241345;ENSG00000260023;ENSG00000260336;ENSG00000260396…	26
amiprilose	NA	ENSG00000224195;ENSG00000227403;ENSG00000235733;ENSG00000249604;ENSG00000255318;ENSG00000260804;ENSG00000265678;ENSG00000272216;ENSG00000228350;ENSG00000226803;ENSG00000259644;ENSG00000266897	12
beclometasone	A	ENSG00000104691;ENSG00000125804;ENSG00000179935;ENSG00000204623;ENSG00000227403;ENSG00000235733;ENSG00000237517;ENSG00000253230;ENSG00000255318;ENSG00000256185;ENSG00000259758;ENSG00000260804;ENSG00000263050;ENSG00000263753;ENSG00000267296;ENSG00000228350;ENSG00000230606;ENSG00000254429;ENSG00000223380;ENSG00000225733;ENSG00000225946;ENSG00000232931;ENSG00000235947;ENSG00000272216	24
simvastatin	C	ENSG00000204623;ENSG00000227403;ENSG00000235733;ENSG00000255318;ENSG00000263753;ENSG00000267296;ENSG00000228343;ENSG00000235072;ENSG00000012171;ENSG00000125804;ENSG00000167117;ENSG00000175164;ENSG00000176728;ENSG00000179935;ENSG00000186526;ENSG00000186594;ENSG00000188070;ENSG00000215908;ENSG00000218510;ENSG00000224063;ENSG00000225733;ENSG00000231607;ENSG00000232860;ENSG00000235725;ENSG00000235865…	58
reserpine	C	ENSG00000006062;ENSG00000125804;ENSG00000228343;ENSG00000228350;ENSG00000232710;ENSG00000235733;ENSG00000238261;ENSG00000255318;ENSG00000255443;ENSG00000263050;ENSG00000267296;ENSG00000234912;ENSG00000012171;ENSG00000099869;ENSG00000118412;ENSG00000126005;ENSG00000167117;ENSG00000175164;ENSG00000176728;ENSG00000179935;ENSG00000186526;ENSG00000186594;ENSG00000188070;ENSG00000196696;ENSG00000196756…	83
trimipramine	N	ENSG00000012171;ENSG00000049319;ENSG00000125804;ENSG00000176728;ENSG00000188070;ENSG00000204623;ENSG00000204625;ENSG00000215117;ENSG00000228343;ENSG00000232860;ENSG00000235733;ENSG00000235947;ENSG00000237517;ENSG00000238261;ENSG00000249604;ENSG00000255318;ENSG00000256185;ENSG00000259073;ENSG00000260804;ENSG00000263753;ENSG00000265678;ENSG00000269609;ENSG00000272711;ENSG00000235072;ENSG00000266897…	44
suprofen	M	ENSG00000179935;ENSG00000204625;ENSG00000235725;ENSG00000235733;ENSG00000249604;ENSG00000265678;ENSG00000272299;ENSG00000229645;ENSG00000215908;ENSG00000224195;ENSG00000226803;ENSG00000230606;ENSG00000272216;ENSG00000228343;ENSG00000260336;ENSG00000261519	16
oxolamine	NA	ENSG00000125804;ENSG00000179935;ENSG00000235733;ENSG00000196696;ENSG00000235072;ENSG00000225733;ENSG00000237438;ENSG00000260396;ENSG00000164621;ENSG00000228350;ENSG00000249532;ENSG00000263050;ENSG00000270074	13
indoprofen	M	ENSG00000176728;ENSG00000228343;ENSG00000235072;ENSG00000235733;ENSG00000240291;ENSG00000249604;ENSG00000255318;ENSG00000256185;ENSG00000272216;ENSG00000272299;ENSG00000196696;ENSG00000228350;ENSG00000006062;ENSG00000012171;ENSG00000104691;ENSG00000125804;ENSG00000167117;ENSG00000175164;ENSG00000175873;ENSG00000179935;ENSG00000186526;ENSG00000186594;ENSG00000188070;ENSG00000196756;ENSG00000204623…	60
mestranol	G	ENSG00000125804;ENSG00000176728;ENSG00000179935;ENSG00000204623;ENSG00000204625;ENSG00000224195;ENSG00000228350;ENSG00000235725;ENSG00000235733;ENSG00000238261;ENSG00000255318;ENSG00000256185;ENSG00000260804;ENSG00000263753;ENSG00000272216;ENSG00000272299;ENSG00000228343;ENSG00000229645;ENSG00000263050;ENSG00000006062;ENSG00000012171;ENSG00000099869;ENSG00000104691;ENSG00000118412;ENSG00000167117…	88
tolmetin	M	ENSG00000179935;ENSG00000204623;ENSG00000256185;ENSG00000228350;ENSG00000225946;ENSG00000228343;ENSG00000230223;ENSG00000230606;ENSG00000232656;ENSG00000235072;ENSG00000240291;ENSG00000272216;ENSG00000237250;ENSG00000241345;ENSG00000242125;ENSG00000249532;ENSG00000253116;ENSG00000260023;ENSG00000260336;ENSG00000260396;ENSG00000261519;ENSG00000263050	22
arcaine	NA	ENSG00000179935;ENSG00000197210;ENSG00000204623;ENSG00000235733;ENSG00000255318;ENSG00000256185;ENSG00000260804;ENSG00000272299;ENSG00000228343;ENSG00000235072;ENSG00000266897;ENSG00000227719;ENSG00000255443;ENSG00000261519	14
chloropyramine	D	ENSG00000167117;ENSG00000179935;ENSG00000186526;ENSG00000204623;ENSG00000204625;ENSG00000235725;ENSG00000235733;ENSG00000237517;ENSG00000238261;ENSG00000249604;ENSG00000249790;ENSG00000255318;ENSG00000256185;ENSG00000260804;ENSG00000265678;ENSG00000228343;ENSG00000235072;ENSG00000266897;ENSG00000263198;ENSG00000006062;ENSG00000232931	21
(+/-)-catechin	NA	ENSG00000125804;ENSG00000196696;ENSG00000204623;ENSG00000255318;ENSG00000260804;ENSG00000272216;ENSG00000272299;ENSG00000235072;ENSG00000012171;ENSG00000167117;ENSG00000175164;ENSG00000179935;ENSG00000186526;ENSG00000188070;ENSG00000215908;ENSG00000218510;ENSG00000226803;ENSG00000227403;ENSG00000231607;ENSG00000235733;ENSG00000235865;ENSG00000235947;ENSG00000236144;ENSG00000236268;ENSG00000237517…	46
propantheline bromide	A	ENSG00000179935;ENSG00000235733;ENSG00000256185;ENSG00000263753;ENSG00000188338;ENSG00000225733;ENSG00000225946;ENSG00000228343;ENSG00000238261;ENSG00000260023;ENSG00000260336;ENSG00000267296;ENSG00000118412;ENSG00000125804;ENSG00000167117;ENSG00000186594;ENSG00000196696;ENSG00000204625;ENSG00000214548;ENSG00000218510;ENSG00000226334;ENSG00000226803;ENSG00000227403;ENSG00000230223;ENSG00000230606…	47
carbenoxolone	A	ENSG00000104691;ENSG00000167117;ENSG00000196756;ENSG00000204623;ENSG00000204625;ENSG00000235725;ENSG00000235733;ENSG00000237517;ENSG00000238261;ENSG00000255318;ENSG00000256185;ENSG00000260804;ENSG00000263753;ENSG00000266897;ENSG00000228350;ENSG00000235072;ENSG00000225946;ENSG00000228343;ENSG00000230606;ENSG00000272216;ENSG00000188338;ENSG00000215765;ENSG00000227719;ENSG00000232656;ENSG00000253230…	30
levobunolol	S	ENSG00000235733;ENSG00000260804;ENSG00000263753;ENSG00000197210;ENSG00000242687;ENSG00000249532;ENSG00000261460;ENSG00000263050;ENSG00000215908;ENSG00000224195;ENSG00000226803;ENSG00000272216;ENSG00000228343;ENSG00000260336	14
Prestwick-857	NA	ENSG00000167117;ENSG00000176728;ENSG00000204623;ENSG00000235725;ENSG00000235733;ENSG00000237517;ENSG00000238261;ENSG00000255318;ENSG00000256185;ENSG00000260804;ENSG00000272299;ENSG00000228343;ENSG00000266897;ENSG00000249790;ENSG00000225946;ENSG00000272216	16
paromomycin	A	ENSG00000186526;ENSG00000204623;ENSG00000225946;ENSG00000235733;ENSG00000238261;ENSG00000256185;ENSG00000260804;ENSG00000272216;ENSG00000272299;ENSG00000196696;ENSG00000235072;ENSG00000225733;ENSG00000228343;ENSG00000230606;ENSG00000253116;ENSG00000265678	16
scopolamine	A	ENSG00000235733;ENSG00000256185;ENSG00000272216;ENSG00000228343;ENSG00000232274;ENSG00000215424	6
furazolidone	G	ENSG00000225946;ENSG00000235865;ENSG00000236144;ENSG00000238261;ENSG00000241881;ENSG00000254429;ENSG00000259291;ENSG00000260917;ENSG00000262179;ENSG00000125804;ENSG00000224063;ENSG00000256185;ENSG00000204625;ENSG00000272216;ENSG00000273311;ENSG00000232656;ENSG00000237250;ENSG00000241345;ENSG00000253230;ENSG00000260336;ENSG00000260396	21
nadolol	NA	ENSG00000179935;ENSG00000256185;ENSG00000224195;ENSG00000226803;ENSG00000125804;ENSG00000228343;ENSG00000272216;ENSG00000272599	8
lasalocid	NA	ENSG00000179935;ENSG00000196696;ENSG00000256185;ENSG00000263050;ENSG00000266897;ENSG00000267670;ENSG00000186594;ENSG00000254389;ENSG00000254429;ENSG00000215424;ENSG00000225946;ENSG00000226803	12
iocetamic acid	NA	ENSG00000255318;ENSG00000256185;ENSG00000272299;ENSG00000224063;ENSG00000235072;ENSG00000263050;ENSG00000228350;ENSG00000272216;ENSG00000118412;ENSG00000206337;ENSG00000235947;ENSG00000261478	12
iodixanol	NA	ENSG00000179935;ENSG00000255318;ENSG00000272216;ENSG00000225733;ENSG00000225946;ENSG00000228343;ENSG00000254429;ENSG00000261519	8
doxazosin	C	ENSG00000005206;ENSG00000196696;ENSG00000204623;ENSG00000215424;ENSG00000224945;ENSG00000228350;ENSG00000228463;ENSG00000229589;ENSG00000230223;ENSG00000230606;ENSG00000235733;ENSG00000249532;ENSG00000249604;ENSG00000256185;ENSG00000259322;ENSG00000261613;ENSG00000263050;ENSG00000263198;ENSG00000260336;ENSG00000265678;ENSG00000266897;ENSG00000272216;ENSG00000272599;ENSG00000179935;ENSG00000197210…	30
paracetamol	N	ENSG00000167117;ENSG00000206337;ENSG00000225946;ENSG00000235072;ENSG00000256185;ENSG00000260804;ENSG00000266897;ENSG00000272299;ENSG00000104691;ENSG00000175873;ENSG00000224195;ENSG00000253230;ENSG00000263050;ENSG00000272201;ENSG00000272216;ENSG00000232710;ENSG00000179935;ENSG00000228350;ENSG00000230606	19
ioversol	V	ENSG00000196696;ENSG00000230606;ENSG00000263050;ENSG00000255318;ENSG00000266897;ENSG00000272216;ENSG00000228350;ENSG00000256185;ENSG00000260396;ENSG00000267161;ENSG00000228343	11
diclofenamide	S	ENSG00000183242;ENSG00000230606;ENSG00000263050;ENSG00000226803;ENSG00000261519;ENSG00000118412;ENSG00000224195;ENSG00000231607;ENSG00000256185;ENSG00000260023;ENSG00000186594;ENSG00000225733;ENSG00000225946;ENSG00000228463;ENSG00000232710;ENSG00000232931;ENSG00000236144;ENSG00000254429;ENSG00000257303;ENSG00000260804	20
latamoxef	J	ENSG00000012171;ENSG00000104691;ENSG00000118412;ENSG00000125804;ENSG00000136315;ENSG00000164621;ENSG00000167117;ENSG00000175164;ENSG00000176728;ENSG00000177853;ENSG00000179935;ENSG00000182165;ENSG00000183242;ENSG00000196756;ENSG00000197210;ENSG00000197670;ENSG00000204623;ENSG00000204625;ENSG00000206337;ENSG00000214548;ENSG00000215117;ENSG00000218510;ENSG00000227403;ENSG00000228343;ENSG00000229582…	73
dimethadione	NA	ENSG00000215424;ENSG00000263050;ENSG00000225946;ENSG00000272216;ENSG00000006062;ENSG00000186594;ENSG00000225733;ENSG00000259322	8
ganciclovir	NA	ENSG00000215424;ENSG00000230606;ENSG00000249604;ENSG00000228343;ENSG00000263050;ENSG00000272216;ENSG00000237438	7
rolitetracycline	J	ENSG00000136315;ENSG00000230606;ENSG00000263050;ENSG00000225733;ENSG00000235733;ENSG00000253230;ENSG00000272216;ENSG00000006062;ENSG00000104691;ENSG00000125804;ENSG00000196756;ENSG00000235072;ENSG00000256185	13
fluvastatin	C	ENSG00000183242;ENSG00000196696;ENSG00000263050;ENSG00000272216;ENSG00000225946;ENSG00000228343;ENSG00000228463;ENSG00000231607;ENSG00000267296;ENSG00000215908;ENSG00000224945;ENSG00000225733;ENSG00000232710;ENSG00000236144;ENSG00000257303;ENSG00000260804;ENSG00000266897;ENSG00000272299;ENSG00000272711	19
phthalylsulfathiazole	A	ENSG00000125804;ENSG00000230606;ENSG00000231607;ENSG00000263050;ENSG00000272299;ENSG00000228343;ENSG00000232656;ENSG00000253230;ENSG00000272216;ENSG00000006062;ENSG00000227403;ENSG00000232710;ENSG00000249532;ENSG00000266171;ENSG00000167117;ENSG00000197210;ENSG00000225946;ENSG00000235072;ENSG00000235733;ENSG00000255318;ENSG00000256185;ENSG00000258442;ENSG00000266897;ENSG00000261087	24
capsaicin	M	ENSG00000227719;ENSG00000228315;ENSG00000228350;ENSG00000230606;ENSG00000231607;ENSG00000235733;ENSG00000238261;ENSG00000263050;ENSG00000272216;ENSG00000186594;ENSG00000249532;ENSG00000225733	12
sulconazole	D	ENSG00000215765;ENSG00000218510;ENSG00000229582;ENSG00000230606;ENSG00000238261;ENSG00000255318;ENSG00000260735;ENSG00000263050;ENSG00000266897;ENSG00000266904;ENSG00000272201;ENSG00000118412;ENSG00000226803;ENSG00000231607;ENSG00000253230;ENSG00000260336;ENSG00000261519;ENSG00000263072;ENSG00000272216;ENSG00000254429;ENSG00000225733;ENSG00000263198	22
aminophylline	NA	ENSG00000196696;ENSG00000204623;ENSG00000204625;ENSG00000215424;ENSG00000228350;ENSG00000235733;ENSG00000238261;ENSG00000249604;ENSG00000256185;ENSG00000260804;ENSG00000263050;ENSG00000225946;ENSG00000225733;ENSG00000230223;ENSG00000266897;ENSG00000179935	16
ethaverine	N	ENSG00000005206;ENSG00000136315;ENSG00000230606;ENSG00000254429;ENSG00000256185;ENSG00000263050;ENSG00000265479;ENSG00000253116;ENSG00000253230;ENSG00000272216;ENSG00000225733;ENSG00000228350;ENSG00000229589;ENSG00000249532;ENSG00000259322;ENSG00000260336;ENSG00000265678;ENSG00000272711	18
profenamine	N	ENSG00000177853;ENSG00000230606;ENSG00000235733;ENSG00000263050;ENSG00000266897;ENSG00000272299;ENSG00000253230;ENSG00000263072;ENSG00000272216;ENSG00000186594;ENSG00000225946;ENSG00000231607;ENSG00000246263;ENSG00000006062;ENSG00000104725;ENSG00000225733;ENSG00000227403;ENSG00000228343;ENSG00000228463;ENSG00000236144;ENSG00000248161;ENSG00000254429;ENSG00000257303;ENSG00000260804	24
equilin	G	ENSG00000253230;ENSG00000263050;ENSG00000226803;ENSG00000260336;ENSG00000261519;ENSG00000224063;ENSG00000228343;ENSG00000230606;ENSG00000266897;ENSG00000125804	10
Prestwick-860	NA	ENSG00000230606;ENSG00000272599;ENSG00000273311;ENSG00000232931;ENSG00000253230;ENSG00000263072;ENSG00000272216;ENSG00000259322;ENSG00000215424;ENSG00000228343;ENSG00000232710;ENSG00000235106;ENSG00000236144;ENSG00000236772	14
luteolin	NA	ENSG00000005206;ENSG00000175873;ENSG00000177853;ENSG00000183242;ENSG00000215424;ENSG00000218510;ENSG00000225465;ENSG00000226803;ENSG00000228315;ENSG00000228343;ENSG00000229645;ENSG00000231607;ENSG00000232931;ENSG00000235106;ENSG00000238261;ENSG00000248161;ENSG00000253230;ENSG00000259291;ENSG00000260023;ENSG00000260336;ENSG00000260804;ENSG00000260917;ENSG00000261087;ENSG00000261613;ENSG00000261646…	60
carbachol	N	ENSG00000005206;ENSG00000231607;ENSG00000235106;ENSG00000238261;ENSG00000256185;ENSG00000263050;ENSG00000266897;ENSG00000267670;ENSG00000272299;ENSG00000230223;ENSG00000272216;ENSG00000196756;ENSG00000228343	13
nicotinic acid	C	ENSG00000196696;ENSG00000227403;ENSG00000230606;ENSG00000256185;ENSG00000263050;ENSG00000253230;ENSG00000272216;ENSG00000228343;ENSG00000231607;ENSG00000237438;ENSG00000167117;ENSG00000186594;ENSG00000215908;ENSG00000224945;ENSG00000225733;ENSG00000232710;ENSG00000236144;ENSG00000248161;ENSG00000253701;ENSG00000254429;ENSG00000257303;ENSG00000260804;ENSG00000265242;ENSG00000272299	24
3-acetylcoumarin	NA	ENSG00000196696;ENSG00000253230;ENSG00000267670;ENSG00000230606;ENSG00000238261;ENSG00000266897	6
(+)-isoprenaline	NA	ENSG00000136315;ENSG00000248161;ENSG00000261087;ENSG00000263050;ENSG00000272216;ENSG00000228343;ENSG00000253230;ENSG00000266897;ENSG00000125804;ENSG00000225733;ENSG00000226803;ENSG00000232931;ENSG00000254389;ENSG00000254429;ENSG00000261519	15
propofol	NA	ENSG00000230606;ENSG00000256185;ENSG00000225946;ENSG00000228343;ENSG00000235733;ENSG00000253230;ENSG00000261519;ENSG00000263072;ENSG00000272216;ENSG00000237438;ENSG00000225733;ENSG00000263050	12
pentetic acid	NA	ENSG00000215424;ENSG00000225946;ENSG00000230606;ENSG00000263050;ENSG00000253230;ENSG00000272216;ENSG00000204623;ENSG00000125804;ENSG00000255318;ENSG00000266897;ENSG00000272599	11
crotamiton	NA	ENSG00000215424;ENSG00000230606;ENSG00000272216;ENSG00000225733;ENSG00000253230;ENSG00000258442;ENSG00000263050;ENSG00000232710	8
bemegride	R	ENSG00000235733;ENSG00000238261;ENSG00000263050;ENSG00000253230;ENSG00000164621;ENSG00000225946;ENSG00000226803;ENSG00000261519	8
esculin	D	ENSG00000249604;ENSG00000253230;ENSG00000263050;ENSG00000272216;ENSG00000228343;ENSG00000232710;ENSG00000260532;ENSG00000228350	8
caffeic acid	NA	ENSG00000235733;ENSG00000238261;ENSG00000256185;ENSG00000272201;ENSG00000104691;ENSG00000125804;ENSG00000228343;ENSG00000225733;ENSG00000260023	9
monobenzone	D	ENSG00000136315;ENSG00000228343;ENSG00000230606;ENSG00000231607;ENSG00000253230;ENSG00000263050;ENSG00000215424;ENSG00000260396;ENSG00000196756;ENSG00000225733;ENSG00000232710;ENSG00000232931;ENSG00000249532;ENSG00000254429;ENSG00000256185;ENSG00000260023;ENSG00000272216	17
thioperamide	NA	ENSG00000263050;ENSG00000253230;ENSG00000224063;ENSG00000228343;ENSG00000230606;ENSG00000261519;ENSG00000125804	7
eticlopride	NA	ENSG00000125804;ENSG00000204625;ENSG00000215117;ENSG00000225733;ENSG00000253230;ENSG00000272216;ENSG00000255443	7
bretylium tosilate	C	ENSG00000238261;ENSG00000263050;ENSG00000228343;ENSG00000253230;ENSG00000272216;ENSG00000218510;ENSG00000261519	7
propranolol	C	ENSG00000183242;ENSG00000263050;ENSG00000272216;ENSG00000228350;ENSG00000229589;ENSG00000256185;ENSG00000265678;ENSG00000270742	8
digoxigenin	NA	ENSG00000183242;ENSG00000196756;ENSG00000204623;ENSG00000215424;ENSG00000218510;ENSG00000225092;ENSG00000226803;ENSG00000228343;ENSG00000229645;ENSG00000230606;ENSG00000232931;ENSG00000235106;ENSG00000236144;ENSG00000237248;ENSG00000242125;ENSG00000246263;ENSG00000248175;ENSG00000255242;ENSG00000259322;ENSG00000261087;ENSG00000263050;ENSG00000266897;ENSG00000186594;ENSG00000253230;ENSG00000259644…	53
felbinac	M	ENSG00000225946;ENSG00000230606;ENSG00000253230;ENSG00000263050;ENSG00000272216	5
diloxanide	P	ENSG00000125804;ENSG00000231607;ENSG00000241881;ENSG00000256185;ENSG00000260804;ENSG00000263050;ENSG00000272216;ENSG00000226803;ENSG00000228343;ENSG00000232710;ENSG00000261519;ENSG00000164621;ENSG00000259322	13
xamoterol	C	ENSG00000236144;ENSG00000263050;ENSG00000253230;ENSG00000104691;ENSG00000228343;ENSG00000228350;ENSG00000229589;ENSG00000230223;ENSG00000256185;ENSG00000265678;ENSG00000267161	11
primidone	NA	ENSG00000236144;ENSG00000242687;ENSG00000263050;ENSG00000231607;ENSG00000227403;ENSG00000248161	6
pralidoxime	V	ENSG00000132832;ENSG00000204623;ENSG00000242687;ENSG00000249532;ENSG00000266897;ENSG00000272216;ENSG00000228343;ENSG00000232710;ENSG00000269614;ENSG00000235072	10
(-)-atenolol	NA	ENSG00000232710;ENSG00000272216;ENSG00000104691;ENSG00000228315;ENSG00000228350;ENSG00000229589;ENSG00000235072;ENSG00000256185;ENSG00000267161;ENSG00000228343;ENSG00000259322	11
meglumine	V	ENSG00000132832;ENSG00000204625;ENSG00000225946;ENSG00000229589;ENSG00000232931;ENSG00000256185;ENSG00000259322;ENSG00000265678;ENSG00000231607;ENSG00000266897;ENSG00000228343;ENSG00000167117;ENSG00000186594;ENSG00000215908;ENSG00000225733;ENSG00000228463;ENSG00000232710;ENSG00000238261;ENSG00000240291;ENSG00000242086;ENSG00000248161;ENSG00000249532;ENSG00000254429;ENSG00000257303;ENSG00000259758…	30
butyl hydroxybenzoate	NA	ENSG00000266897;ENSG00000125804;ENSG00000235947;ENSG00000241881;ENSG00000272299;ENSG00000175873;ENSG00000236234;ENSG00000255318;ENSG00000228343	9
metyrapone	V	ENSG00000225733;ENSG00000229589;ENSG00000241295;ENSG00000266897;ENSG00000272216;ENSG00000006062;ENSG00000224195;ENSG00000249532;ENSG00000228343;ENSG00000260336	10
estrone	G	ENSG00000228343;ENSG00000255242;ENSG00000263050;ENSG00000265678;ENSG00000272201;ENSG00000272216;ENSG00000179935;ENSG00000224063;ENSG00000228350;ENSG00000231607;ENSG00000256185;ENSG00000261460;ENSG00000260336;ENSG00000225946;ENSG00000226803;ENSG00000254429;ENSG00000261519	17
rolipram	R	ENSG00000215424;ENSG00000225946;ENSG00000235072;ENSG00000255242;ENSG00000228350;ENSG00000229589;ENSG00000249532;ENSG00000256185;ENSG00000259322;ENSG00000263050;ENSG00000267296;ENSG00000228343;ENSG00000125804;ENSG00000197210;ENSG00000227719	15
tyloxapol	R	ENSG00000215424;ENSG00000225946;ENSG00000272216;ENSG00000272599;ENSG00000228343;ENSG00000249532	6
cantharidin	NA	ENSG00000177853;ENSG00000196696;ENSG00000196756;ENSG00000197210;ENSG00000204623;ENSG00000224945;ENSG00000225092;ENSG00000226803;ENSG00000228315;ENSG00000231690;ENSG00000232931;ENSG00000237438;ENSG00000240291;ENSG00000242125;ENSG00000253230;ENSG00000257303;ENSG00000261087;ENSG00000261460;ENSG00000261613;ENSG00000265678;ENSG00000267161;ENSG00000269131;ENSG00000272216;ENSG00000272299	24
aminohippuric acid	NA	ENSG00000177853;ENSG00000099869;ENSG00000225733;ENSG00000263050;ENSG00000179935;ENSG00000225946;ENSG00000228343;ENSG00000262420	8
urapidil	C	ENSG00000188338;ENSG00000225946;ENSG00000265242;ENSG00000272216;ENSG00000228343;ENSG00000230606;ENSG00000256185;ENSG00000186594;ENSG00000215908;ENSG00000225733;ENSG00000228463;ENSG00000232710;ENSG00000236144;ENSG00000255443;ENSG00000257303;ENSG00000260804;ENSG00000272711	17
lorglumide	NA	ENSG00000132832;ENSG00000177853;ENSG00000224195;ENSG00000231607;ENSG00000259322;ENSG00000215424;ENSG00000225946;ENSG00000204623;ENSG00000224063;ENSG00000226803;ENSG00000230606;ENSG00000228343;ENSG00000238261;ENSG00000125804	14
(-)-MK-801	NA	ENSG00000236144;ENSG00000256185;ENSG00000227719;ENSG00000235072;ENSG00000255318;ENSG00000272216;ENSG00000204623;ENSG00000225946;ENSG00000228343;ENSG00000226803;ENSG00000254429;ENSG00000261519	12
terguride	G	ENSG00000255242;ENSG00000272216;ENSG00000225946;ENSG00000228343;ENSG00000272599;ENSG00000249532;ENSG00000231607;ENSG00000232710;ENSG00000260023;ENSG00000272299;ENSG00000266897	11
florfenicol	J	ENSG00000265678;ENSG00000272299;ENSG00000225930;ENSG00000225946;ENSG00000228343;ENSG00000259322;ENSG00000006062;ENSG00000186594;ENSG00000225733;ENSG00000228463;ENSG00000257303;ENSG00000260804;ENSG00000272216	13
clioquinol	P	ENSG00000253230;ENSG00000256185;ENSG00000229645;ENSG00000204623;ENSG00000230606;ENSG00000225733;ENSG00000228343;ENSG00000232710;ENSG00000253116;ENSG00000263050	10
N-acetyl-L-leucine	NA	ENSG00000230606;ENSG00000249532;ENSG00000164621;ENSG00000228343;ENSG00000235072;ENSG00000231607;ENSG00000236772	7
fluspirilene	V	ENSG00000132832;ENSG00000235072;ENSG00000255242;ENSG00000256185;ENSG00000266897;ENSG00000088970;ENSG00000179935;ENSG00000186594;ENSG00000224945;ENSG00000263050;ENSG00000269614;ENSG00000225733;ENSG00000260023;ENSG00000125804;ENSG00000225946;ENSG00000226803;ENSG00000228343;ENSG00000254429;ENSG00000261519;ENSG00000272216;ENSG00000272299	21
idazoxan	NA	ENSG00000265678;ENSG00000104691;ENSG00000188338;ENSG00000256185;ENSG00000259322;ENSG00000261519;ENSG00000225946;ENSG00000228343	8
altretamine	L	ENSG00000225733;ENSG00000272216;ENSG00000125804;ENSG00000232710;ENSG00000228343	5
megestrol	G	ENSG00000225946;ENSG00000235072;ENSG00000253230;ENSG00000272216;ENSG00000272711;ENSG00000260336;ENSG00000197210;ENSG00000228463;ENSG00000249532;ENSG00000259322	10
pipemidic acid	J	ENSG00000228343;ENSG00000229589;ENSG00000242687;ENSG00000255242;ENSG00000259322;ENSG00000272216;ENSG00000225946;ENSG00000256185;ENSG00000266897	9
dexibuprofen	M	ENSG00000225946;ENSG00000228343;ENSG00000248161;ENSG00000214922;ENSG00000237438;ENSG00000256185;ENSG00000167117;ENSG00000196756;ENSG00000225733;ENSG00000272216	10
flurbiprofen	M	ENSG00000265678;ENSG00000266897;ENSG00000228343;ENSG00000230606;ENSG00000272216;ENSG00000224063;ENSG00000228350;ENSG00000228463;ENSG00000230223;ENSG00000238261;ENSG00000261460;ENSG00000263050	12
prasterone	A	ENSG00000255242;ENSG00000256185;ENSG00000269614;ENSG00000224063;ENSG00000232710;ENSG00000263050;ENSG00000266897;ENSG00000272216;ENSG00000224945;ENSG00000228343;ENSG00000248161;ENSG00000259322;ENSG00000260336;ENSG00000261613;ENSG00000270074;ENSG00000215424;ENSG00000225946;ENSG00000228350;ENSG00000265678	19
prazosin	NA	ENSG00000236144;ENSG00000256185;ENSG00000263050;ENSG00000272216;ENSG00000228343;ENSG00000232710;ENSG00000265242	7
desoxycortone	H	ENSG00000132832;ENSG00000164621;ENSG00000177853;ENSG00000225946;ENSG00000104691;ENSG00000256185;ENSG00000263050;ENSG00000228343;ENSG00000230606	9
promethazine	D	ENSG00000228343;ENSG00000235072;ENSG00000248161;ENSG00000256185;ENSG00000261460;ENSG00000006062;ENSG00000225733;ENSG00000227719;ENSG00000272216	9
dioxybenzone	NA	ENSG00000006062;ENSG00000231607;ENSG00000241954;ENSG00000249532;ENSG00000255242;ENSG00000256185;ENSG00000260023;ENSG00000261496;ENSG00000265242;ENSG00000230223;ENSG00000232710;ENSG00000235106;ENSG00000238261;ENSG00000272201;ENSG00000228343;ENSG00000263198	16
etynodiol	NA	ENSG00000255242;ENSG00000263050;ENSG00000266897;ENSG00000218510;ENSG00000259322;ENSG00000272216;ENSG00000228343;ENSG00000260336;ENSG00000125804;ENSG00000215424;ENSG00000225733;ENSG00000225946;ENSG00000226803;ENSG00000228463;ENSG00000235865;ENSG00000249532;ENSG00000253230	17
nimodipine	C	ENSG00000248161;ENSG00000263050;ENSG00000232710;ENSG00000249532;ENSG00000266897;ENSG00000179935;ENSG00000228343;ENSG00000256185	8
nilutamide	L	ENSG00000255242;ENSG00000259322;ENSG00000006062;ENSG00000186594;ENSG00000223380;ENSG00000225733;ENSG00000225946;ENSG00000226803;ENSG00000227403;ENSG00000228343;ENSG00000228463;ENSG00000230606;ENSG00000238261;ENSG00000246263;ENSG00000255443;ENSG00000260336;ENSG00000267161;ENSG00000167117;ENSG00000256185;ENSG00000272216	20
ursodeoxycholic acid	A	ENSG00000228350;ENSG00000259322;ENSG00000263050;ENSG00000272216;ENSG00000265678;ENSG00000125804;ENSG00000249532;ENSG00000260336	8
chrysin	NA	ENSG00000177853;ENSG00000225092;ENSG00000225465;ENSG00000225946;ENSG00000226803;ENSG00000228343;ENSG00000235106;ENSG00000242125;ENSG00000248161;ENSG00000253230;ENSG00000255318;ENSG00000260023;ENSG00000260804;ENSG00000260917;ENSG00000261087;ENSG00000261646;ENSG00000227403;ENSG00000231607;ENSG00000263198;ENSG00000265678;ENSG00000272216;ENSG00000088970;ENSG00000230606;ENSG00000232656;ENSG00000232710…	30
adrenosterone	NA	ENSG00000125804;ENSG00000259322;ENSG00000272216;ENSG00000225946;ENSG00000263050;ENSG00000230606;ENSG00000265678;ENSG00000266897	8
nabumetone	M	ENSG00000215424;ENSG00000228343;ENSG00000235072;ENSG00000253230;ENSG00000272216;ENSG00000204623;ENSG00000230606;ENSG00000231607;ENSG00000235733;ENSG00000272599	10
bacitracin	NA	ENSG00000235072;ENSG00000272216	2
ketorolac	M	ENSG00000228463;ENSG00000265678;ENSG00000227719;ENSG00000230606;ENSG00000235733;ENSG00000272216;ENSG00000228343;ENSG00000236772	8
adipiodone	V	ENSG00000241881;ENSG00000258442;ENSG00000261478;ENSG00000266897;ENSG00000125804;ENSG00000228343;ENSG00000230223;ENSG00000235072;ENSG00000256185;ENSG00000260336;ENSG00000118412;ENSG00000260023;ENSG00000265678;ENSG00000272216;ENSG00000272599;ENSG00000238261	16
octopamine	C	ENSG00000259322;ENSG00000267296;ENSG00000182873;ENSG00000204623;ENSG00000224063;ENSG00000224195;ENSG00000225946;ENSG00000227719;ENSG00000228343;ENSG00000229645;ENSG00000236234;ENSG00000241295;ENSG00000242125;ENSG00000249532;ENSG00000254429;ENSG00000256185;ENSG00000261087;ENSG00000263050;ENSG00000273311;ENSG00000230606;ENSG00000265678;ENSG00000266897;ENSG00000272216	23
proxymetacaine	S	ENSG00000266897;ENSG00000228343;ENSG00000272216;ENSG00000228350;ENSG00000230606;ENSG00000265678	6
proxyphylline	R	ENSG00000235072;ENSG00000263050;ENSG00000272216;ENSG00000272299;ENSG00000272599;ENSG00000232710;ENSG00000197670;ENSG00000237438;ENSG00000254429;ENSG00000257310;ENSG00000260735;ENSG00000261519;ENSG00000228343;ENSG00000230606	14
atropine methonitrate	A	ENSG00000225946;ENSG00000230606;ENSG00000235733;ENSG00000265678;ENSG00000266897;ENSG00000272216;ENSG00000118412;ENSG00000228343	8
nisoxetine	P	ENSG00000261613;ENSG00000263050;ENSG00000272216;ENSG00000006062;ENSG00000186594;ENSG00000224195;ENSG00000225946;ENSG00000228343;ENSG00000236144;ENSG00000238261;ENSG00000256185;ENSG00000272579;ENSG00000272599;ENSG00000118412;ENSG00000265678;ENSG00000229645;ENSG00000230606	17
Prestwick-920	NA	ENSG00000215765;ENSG00000225946;ENSG00000227719;ENSG00000260396;ENSG00000224195;ENSG00000228343;ENSG00000235072;ENSG00000254429;ENSG00000256185;ENSG00000265678;ENSG00000230606	11
protriptyline	N	ENSG00000175873;ENSG00000186594;ENSG00000267670;ENSG00000272216;ENSG00000272299;ENSG00000228343;ENSG00000265678;ENSG00000266897	8
esculetin	NA	ENSG00000256185;ENSG00000230606;ENSG00000232710	3
nipecotic acid	NA	ENSG00000196696;ENSG00000225733;ENSG00000225946;ENSG00000230606;ENSG00000234912;ENSG00000232710;ENSG00000238261;ENSG00000265678;ENSG00000006062;ENSG00000228343	10
aminocaproic acid	NA	ENSG00000263050;ENSG00000230606;ENSG00000265678;ENSG00000272216;ENSG00000272599;ENSG00000118412	6
denatonium benzoate	A	ENSG00000228463;ENSG00000272216;ENSG00000224195;ENSG00000225946;ENSG00000235733;ENSG00000241881;ENSG00000255443;ENSG00000266897;ENSG00000267161	9
remoxipride	N	ENSG00000228315;ENSG00000232656;ENSG00000235072;ENSG00000228343;ENSG00000228350;ENSG00000230606;ENSG00000260619;ENSG00000272216;ENSG00000225946;ENSG00000251022;ENSG00000258442;ENSG00000272599;ENSG00000225733;ENSG00000254429;ENSG00000265678	15
gliquidone	NA	ENSG00000228343;ENSG00000242125;ENSG00000272216;ENSG00000228350;ENSG00000263050	5
alfadolone	NA	ENSG00000225946;ENSG00000232710;ENSG00000235072;ENSG00000218510;ENSG00000230606;ENSG00000254429;ENSG00000260336;ENSG00000265678;ENSG00000272216;ENSG00000206337;ENSG00000215765;ENSG00000228343	12
flucloxacillin	NA	ENSG00000228343;ENSG00000241881;ENSG00000125804;ENSG00000224195;ENSG00000225946;ENSG00000256185;ENSG00000263050;ENSG00000265678;ENSG00000272216;ENSG00000230606;ENSG00000238261	11
isradipine	C	ENSG00000167117;ENSG00000272216;ENSG00000228343	3
halofantrine	NA	ENSG00000255443;ENSG00000265678;ENSG00000272216;ENSG00000230606;ENSG00000254429;ENSG00000186594	6
scopoletin	NA	ENSG00000225946;ENSG00000228350;ENSG00000259322;ENSG00000272216;ENSG00000230606;ENSG00000265678	6
Prestwick-972	NA	ENSG00000242125;ENSG00000263050;ENSG00000230606;ENSG00000260336;ENSG00000265678;ENSG00000272216;ENSG00000215765;ENSG00000224063;ENSG00000225946;ENSG00000228343;ENSG00000255318	11
rilmenidine	NA	ENSG00000186594;ENSG00000225946;ENSG00000237438;ENSG00000272299;ENSG00000125804;ENSG00000204623;ENSG00000224195;ENSG00000228463;ENSG00000260336;ENSG00000263050;ENSG00000118412;ENSG00000136315;ENSG00000238261;ENSG00000272216;ENSG00000228343;ENSG00000230606;ENSG00000265678	17
trapidil	NA	ENSG00000236901;ENSG00000230606;ENSG00000238261;ENSG00000265678;ENSG00000272216;ENSG00000227719	6
articaine	N	ENSG00000235072;ENSG00000267296;ENSG00000272216;ENSG00000230606;ENSG00000235733;ENSG00000256185;ENSG00000265678;ENSG00000215765;ENSG00000228343	9
enilconazole	C	ENSG00000225946;ENSG00000248175;ENSG00000266897;ENSG00000267296;ENSG00000125804;ENSG00000130600;ENSG00000186594;ENSG00000224063;ENSG00000227403;ENSG00000228343;ENSG00000228463;ENSG00000235106;ENSG00000235733;ENSG00000263050;ENSG00000269131;ENSG00000272216;ENSG00000272579;ENSG00000272599;ENSG00000265678;ENSG00000230606;ENSG00000254429	21
pirlindole	NA	ENSG00000196696;ENSG00000228343;ENSG00000272216;ENSG00000230606;ENSG00000265678	5
Prestwick-983	NA	ENSG00000136315;ENSG00000183242;ENSG00000186594;ENSG00000196756;ENSG00000215424;ENSG00000218510;ENSG00000224063;ENSG00000236144;ENSG00000254429;ENSG00000261087;ENSG00000272299;ENSG00000272711;ENSG00000230606;ENSG00000232710;ENSG00000265678;ENSG00000227719	16
ribavirin	NA	ENSG00000255318;ENSG00000272216;ENSG00000272711;ENSG00000229645;ENSG00000231607	5
azapropazone	NA	ENSG00000235072;ENSG00000241881;ENSG00000253230;ENSG00000230606;ENSG00000231607;ENSG00000235733;ENSG00000272216	7
deptropine	R	ENSG00000228315;ENSG00000228343;ENSG00000235072;ENSG00000242125;ENSG00000260336;ENSG00000261519;ENSG00000272711;ENSG00000186594;ENSG00000231607;ENSG00000266897;ENSG00000272579;ENSG00000215765;ENSG00000265678;ENSG00000272216;ENSG00000104691;ENSG00000118412;ENSG00000235733;ENSG00000254429;ENSG00000255443	19
isometheptene	A	ENSG00000235072;ENSG00000256185;ENSG00000272299;ENSG00000224195;ENSG00000228350;ENSG00000263050;ENSG00000228343;ENSG00000272216;ENSG00000230606	9
benzydamine	NA	ENSG00000228343;ENSG00000229645;ENSG00000272216;ENSG00000254429;ENSG00000263050;ENSG00000266897;ENSG00000272599;ENSG00000256185	8
amodiaquine	P	ENSG00000228343;ENSG00000230606;ENSG00000231607;ENSG00000236772;ENSG00000256185;ENSG00000260396;ENSG00000261460;ENSG00000263050;ENSG00000266897;ENSG00000186594;ENSG00000186842;ENSG00000254429	12
clofilium tosylate	NA	ENSG00000228343;ENSG00000231607;ENSG00000255242;ENSG00000260336;ENSG00000272216;ENSG00000232931;ENSG00000263072	7
fendiline	C	ENSG00000186594;ENSG00000196756;ENSG00000224063;ENSG00000228343;ENSG00000231607;ENSG00000260336;ENSG00000006062;ENSG00000235106;ENSG00000236144;ENSG00000251022;ENSG00000263050	11
quinidine	C	ENSG00000229645;ENSG00000260336;ENSG00000263050;ENSG00000267296;ENSG00000272216;ENSG00000226803;ENSG00000228343;ENSG00000261519;ENSG00000167117;ENSG00000256185;ENSG00000260023;ENSG00000272599	12
mebeverine	NA	ENSG00000228343;ENSG00000229645;ENSG00000237438;ENSG00000263050;ENSG00000272711	5
streptomycin	NA	ENSG00000228343;ENSG00000246777;ENSG00000254429;ENSG00000266897;ENSG00000272216;ENSG00000272599;ENSG00000235072;ENSG00000260336	8
lidoflazine	C	ENSG00000224063;ENSG00000226803;ENSG00000231607;ENSG00000261519;ENSG00000225946	5
mitoxantrone	L	ENSG00000088970;ENSG00000118412;ENSG00000182165;ENSG00000186594;ENSG00000215424;ENSG00000215908;ENSG00000218510;ENSG00000225946;ENSG00000230606;ENSG00000234608;ENSG00000238261;ENSG00000248175;ENSG00000255242;ENSG00000259758;ENSG00000260023;ENSG00000260804;ENSG00000261460;ENSG00000261519;ENSG00000272216;ENSG00000272599;ENSG00000104691;ENSG00000125804;ENSG00000164621;ENSG00000188070;ENSG00000198106…	38
adenosine phosphate	NA	ENSG00000228343;ENSG00000263072;ENSG00000012171;ENSG00000164621;ENSG00000186594;ENSG00000238261;ENSG00000263050;ENSG00000256185;ENSG00000266897	9
vanoxerine	N	ENSG00000088970;ENSG00000196756;ENSG00000232710;ENSG00000241954;ENSG00000251022;ENSG00000261478;ENSG00000263072;ENSG00000272216;ENSG00000215908;ENSG00000226803	10
hydrocortisone	A	ENSG00000099869;ENSG00000188338;ENSG00000196696;ENSG00000238261;ENSG00000241881;ENSG00000249790;ENSG00000255318;ENSG00000261087;ENSG00000261478;ENSG00000272216;ENSG00000270742;ENSG00000186594;ENSG00000215908;ENSG00000225733;ENSG00000232710;ENSG00000253701;ENSG00000254429;ENSG00000256185;ENSG00000257303;ENSG00000259758;ENSG00000260804	21
doxorubicin	L	ENSG00000006062;ENSG00000088970;ENSG00000118412;ENSG00000126005;ENSG00000177853;ENSG00000182165;ENSG00000186594;ENSG00000196756;ENSG00000214922;ENSG00000215424;ENSG00000215908;ENSG00000226803;ENSG00000228315;ENSG00000228343;ENSG00000228350;ENSG00000228463;ENSG00000232656;ENSG00000234608;ENSG00000234912;ENSG00000235733;ENSG00000238261;ENSG00000241881;ENSG00000246263;ENSG00000251022;ENSG00000255242…	51
methoxsalen	D	ENSG00000188338;ENSG00000196696;ENSG00000263198;ENSG00000228350;ENSG00000260023;ENSG00000215424;ENSG00000225946;ENSG00000226803;ENSG00000261519;ENSG00000263050;ENSG00000272216	11
azacitidine	L	ENSG00000006062;ENSG00000049319;ENSG00000088970;ENSG00000099869;ENSG00000118412;ENSG00000126005;ENSG00000186526;ENSG00000188070;ENSG00000196696;ENSG00000215424;ENSG00000225946;ENSG00000230606;ENSG00000234608;ENSG00000235072;ENSG00000237438;ENSG00000238261;ENSG00000242125;ENSG00000248161;ENSG00000249267;ENSG00000249532;ENSG00000258442;ENSG00000261460;ENSG00000261519;ENSG00000266897;ENSG00000269131…	43
hymecromone	A	ENSG00000224195;ENSG00000253230;ENSG00000263050;ENSG00000272216;ENSG00000261519;ENSG00000266897	6
nizatidine	NA	ENSG00000263050;ENSG00000225946;ENSG00000228343;ENSG00000179935	4
2-aminobenzenesulfonamide	NA	ENSG00000253230;ENSG00000272216;ENSG00000232710;ENSG00000179935	4
fenoprofen	M	ENSG00000227719;ENSG00000235072;ENSG00000255443;ENSG00000272216;ENSG00000125804;ENSG00000204625;ENSG00000224063;ENSG00000227403;ENSG00000228343;ENSG00000228350;ENSG00000230606;ENSG00000249717;ENSG00000260023;ENSG00000261097;ENSG00000263198;ENSG00000266897;ENSG00000267670;ENSG00000214922;ENSG00000261519;ENSG00000223380;ENSG00000225733;ENSG00000231607;ENSG00000259322;ENSG00000265242;ENSG00000263050…	26
fluocinonide	C	ENSG00000258442;ENSG00000263050;ENSG00000225946;ENSG00000254429;ENSG00000260396;ENSG00000204625;ENSG00000215765;ENSG00000238261;ENSG00000272216;ENSG00000228343;ENSG00000242687;ENSG00000179935;ENSG00000225092;ENSG00000228350;ENSG00000231074;ENSG00000253230;ENSG00000259322;ENSG00000261519;ENSG00000273311	19
piperacillin	J	ENSG00000231607;ENSG00000232656;ENSG00000255443;ENSG00000272711;ENSG00000267296;ENSG00000218510;ENSG00000225733;ENSG00000225946;ENSG00000228343;ENSG00000258442;ENSG00000260396;ENSG00000261460;ENSG00000266897;ENSG00000272216;ENSG00000136315;ENSG00000167117;ENSG00000196756;ENSG00000204623;ENSG00000224195;ENSG00000225092;ENSG00000227719;ENSG00000230606;ENSG00000232931;ENSG00000253230;ENSG00000259322…	27
cefamandole	J	ENSG00000227719;ENSG00000272201;ENSG00000215765;ENSG00000228343;ENSG00000256185;ENSG00000266897;ENSG00000260023	7
levomepromazine	N	ENSG00000227719;ENSG00000228343;ENSG00000266897;ENSG00000272299;ENSG00000231607;ENSG00000260336	6
dienestrol	NA	ENSG00000225946;ENSG00000260396;ENSG00000272216;ENSG00000006062;ENSG00000230606;ENSG00000231607;ENSG00000241881;ENSG00000260023	8
methacholine chloride	N	ENSG00000125804;ENSG00000225946;ENSG00000272216;ENSG00000272599;ENSG00000226803;ENSG00000228343;ENSG00000260336;ENSG00000261519;ENSG00000214922;ENSG00000231607;ENSG00000232710;ENSG00000238261;ENSG00000255443	13
cromoglicic acid	NA	ENSG00000204623;ENSG00000272216	2
ifosfamide	L	ENSG00000225733;ENSG00000232710;ENSG00000263050;ENSG00000272216;ENSG00000272599;ENSG00000226803;ENSG00000228343;ENSG00000255443;ENSG00000261519;ENSG00000241954	10
imidurea	A	ENSG00000256185;ENSG00000261519;ENSG00000130600;ENSG00000144596;ENSG00000224063;ENSG00000224195;ENSG00000224945;ENSG00000225946;ENSG00000228315;ENSG00000233237;ENSG00000234608;ENSG00000235947;ENSG00000236234;ENSG00000237697;ENSG00000254389;ENSG00000260396;ENSG00000260804;ENSG00000263050;ENSG00000270074;ENSG00000270589;ENSG00000272201;ENSG00000273311;ENSG00000175873;ENSG00000266897	24
mecamylamine	C	ENSG00000175873;ENSG00000125804;ENSG00000232860;ENSG00000256185;ENSG00000272599;ENSG00000228343;ENSG00000272216	7
Prestwick-1082	NA	ENSG00000235072;ENSG00000261460;ENSG00000125804;ENSG00000256185;ENSG00000263050;ENSG00000215765;ENSG00000228343	7
meprylcaine	NA	ENSG00000224063;ENSG00000225946;ENSG00000235072;ENSG00000238261;ENSG00000272216;ENSG00000164621;ENSG00000225092;ENSG00000256185;ENSG00000260396;ENSG00000118412;ENSG00000230606;ENSG00000241954;ENSG00000265678	13
cyproterone	G	ENSG00000225946;ENSG00000230606;ENSG00000235072;ENSG00000235947;ENSG00000237941;ENSG00000238261;ENSG00000249532;ENSG00000260336;ENSG00000272216;ENSG00000214922;ENSG00000228350;ENSG00000266897;ENSG00000226803;ENSG00000260396;ENSG00000104691;ENSG00000263050	16
Prestwick-1084	NA	ENSG00000182165;ENSG00000236772;ENSG00000237438;ENSG00000242125;ENSG00000263198;ENSG00000272599;ENSG00000225946;ENSG00000230223;ENSG00000272216;ENSG00000228343;ENSG00000231607;ENSG00000214922;ENSG00000235072	13
sulfadoxine	J	ENSG00000235072;ENSG00000261478;ENSG00000228343;ENSG00000265678;ENSG00000215424;ENSG00000224195;ENSG00000272216	7
natamycin	NA	ENSG00000226803;ENSG00000254429;ENSG00000258442;ENSG00000272216;ENSG00000272599;ENSG00000197210;ENSG00000235072	7
saquinavir	J	ENSG00000225946;ENSG00000226803;ENSG00000230606;ENSG00000235947;ENSG00000272216;ENSG00000228343;ENSG00000254389;ENSG00000261519;ENSG00000263050;ENSG00000266897;ENSG00000164621;ENSG00000215424;ENSG00000225092;ENSG00000232710;ENSG00000256185;ENSG00000260396;ENSG00000266904;ENSG00000118412;ENSG00000167117;ENSG00000188070;ENSG00000259322;ENSG00000272599	22
sertaconazole	D	ENSG00000175873;ENSG00000230606;ENSG00000266897;ENSG00000272216;ENSG00000118412;ENSG00000225733;ENSG00000228343;ENSG00000228463;ENSG00000254429;ENSG00000265242;ENSG00000267161;ENSG00000204623;ENSG00000225092;ENSG00000226803;ENSG00000218510;ENSG00000227719;ENSG00000259322	17
piperidolate	NA	ENSG00000215765;ENSG00000226803;ENSG00000263050;ENSG00000228343;ENSG00000228350;ENSG00000232710;ENSG00000266897;ENSG00000272216;ENSG00000231607;ENSG00000235106;ENSG00000242125;ENSG00000263072	12
milrinone	NA	ENSG00000225946;ENSG00000227403;ENSG00000230606;ENSG00000260396;ENSG00000228343;ENSG00000255318;ENSG00000256185;ENSG00000263050;ENSG00000049319;ENSG00000260023;ENSG00000272216	11
dexpropranolol	NA	ENSG00000125804;ENSG00000175873;ENSG00000230223;ENSG00000272216;ENSG00000225092;ENSG00000228343;ENSG00000266904	7
Prestwick-1085	NA	ENSG00000225946;ENSG00000230606;ENSG00000272216;ENSG00000226803;ENSG00000254429;ENSG00000261519;ENSG00000225092;ENSG00000167117;ENSG00000188070;ENSG00000242125;ENSG00000256185;ENSG00000263050	12
cyclopentolate	S	ENSG00000225946;ENSG00000230606;ENSG00000235106;ENSG00000266897;ENSG00000267296;ENSG00000272599;ENSG00000228343;ENSG00000272216;ENSG00000256185;ENSG00000260396	10
verteporfin	S	ENSG00000226803;ENSG00000230606;ENSG00000236772;ENSG00000238261;ENSG00000272216;ENSG00000088970;ENSG00000235733;ENSG00000254389;ENSG00000006062;ENSG00000218510	10
ronidazole	R	ENSG00000225733;ENSG00000225946;ENSG00000230606;ENSG00000266897;ENSG00000267296;ENSG00000260396;ENSG00000215424;ENSG00000263072	8
repaglinide	A	ENSG00000225946;ENSG00000226803;ENSG00000230606;ENSG00000261519;ENSG00000263050;ENSG00000088970;ENSG00000266897;ENSG00000267161;ENSG00000272599;ENSG00000232710;ENSG00000272216	11
trifluridine	S	ENSG00000263050;ENSG00000182873;ENSG00000236144;ENSG00000241954;ENSG00000249532;ENSG00000254429;ENSG00000258442;ENSG00000266897;ENSG00000272216;ENSG00000218510;ENSG00000230606;ENSG00000186594;ENSG00000215424;ENSG00000237438;ENSG00000261519	15
methanthelinium bromide	A	ENSG00000261519;ENSG00000226803;ENSG00000228343;ENSG00000231607;ENSG00000164621;ENSG00000230606;ENSG00000260396;ENSG00000266904;ENSG00000167117;ENSG00000256185;ENSG00000272599	11
ciprofibrate	C	ENSG00000136315;ENSG00000175873;ENSG00000204623;ENSG00000215765;ENSG00000224063;ENSG00000226803;ENSG00000227719;ENSG00000234912;ENSG00000238261;ENSG00000242125;ENSG00000249859;ENSG00000261646;ENSG00000263050;ENSG00000263198;ENSG00000272216;ENSG00000266904;ENSG00000236772;ENSG00000260396	18
cycloserine	J	ENSG00000225733;ENSG00000228343;ENSG00000254389;ENSG00000261519;ENSG00000272216;ENSG00000226334;ENSG00000236772;ENSG00000118412;ENSG00000215424;ENSG00000228350;ENSG00000231607;ENSG00000230223	12
estriol	NA	ENSG00000225092;ENSG00000226803;ENSG00000230606;ENSG00000272599;ENSG00000228343;ENSG00000196696;ENSG00000225946;ENSG00000261519	8
dorzolamide	S	ENSG00000099869;ENSG00000224063;ENSG00000225946;ENSG00000227403;ENSG00000238261;ENSG00000263050;ENSG00000272216;ENSG00000226803;ENSG00000228343;ENSG00000254429;ENSG00000261519;ENSG00000249532;ENSG00000256185;ENSG00000259322;ENSG00000260804;ENSG00000266904;ENSG00000167117;ENSG00000231607;ENSG00000235072;ENSG00000235733;ENSG00000255443;ENSG00000260396	22
piretanide	NA	ENSG00000260396;ENSG00000228343;ENSG00000228350;ENSG00000164621;ENSG00000266904;ENSG00000235072	6
oxprenolol	C	ENSG00000175873;ENSG00000225946;ENSG00000233791;ENSG00000006062;ENSG00000228343;ENSG00000260023;ENSG00000232710;ENSG00000272216;ENSG00000104691;ENSG00000253116	10
tropine	A	ENSG00000197210;ENSG00000227719;ENSG00000272216;ENSG00000226803;ENSG00000228343;ENSG00000260336;ENSG00000261519;ENSG00000263050;ENSG00000260396;ENSG00000225946;ENSG00000228350;ENSG00000255318;ENSG00000256185;ENSG00000263072	14
chloropyrazine	NA	ENSG00000204623;ENSG00000224195;ENSG00000235072;ENSG00000261519;ENSG00000272216;ENSG00000232710;ENSG00000235106;ENSG00000260396	8
(-)-isoprenaline	NA	ENSG00000204623;ENSG00000230606;ENSG00000235072;ENSG00000238261;ENSG00000258442;ENSG00000272216;ENSG00000232931;ENSG00000241954;ENSG00000263050;ENSG00000196756;ENSG00000241295;ENSG00000242125;ENSG00000253230;ENSG00000254429;ENSG00000260336;ENSG00000261087;ENSG00000272201;ENSG00000272299;ENSG00000272599;ENSG00000272711	20
ramipril	C	ENSG00000266897;ENSG00000272216;ENSG00000230223;ENSG00000236772;ENSG00000088970;ENSG00000164621;ENSG00000188070;ENSG00000232710;ENSG00000260804;ENSG00000182873	10
azaperone	NA	ENSG00000225946;ENSG00000263050;ENSG00000272299;ENSG00000228343;ENSG00000260023;ENSG00000272216	6
piperacetazine	NA	ENSG00000224063;ENSG00000261519;ENSG00000254429;ENSG00000262420;ENSG00000272216;ENSG00000232710;ENSG00000272299;ENSG00000230223;ENSG00000260396	9
ondansetron	A	ENSG00000225946;ENSG00000230606;ENSG00000235072;ENSG00000272216;ENSG00000226803;ENSG00000228343;ENSG00000261519;ENSG00000260396;ENSG00000263198;ENSG00000255443	10
thiethylperazine	NA	ENSG00000227403;ENSG00000232710;ENSG00000272216;ENSG00000272711;ENSG00000231690;ENSG00000236772;ENSG00000260396;ENSG00000215424	8
benzylpenicillin	J	ENSG00000099869;ENSG00000225946;ENSG00000227403;ENSG00000253230;ENSG00000272299;ENSG00000214922;ENSG00000228350;ENSG00000260023;ENSG00000272216;ENSG00000164621;ENSG00000179935;ENSG00000204148;ENSG00000225092;ENSG00000226334;ENSG00000230606;ENSG00000236772;ENSG00000218510;ENSG00000235072;ENSG00000249717;ENSG00000263050	20
kaempferol	NA	ENSG00000215424;ENSG00000224063;ENSG00000227403;ENSG00000227719;ENSG00000256185;ENSG00000218510;ENSG00000258442;ENSG00000253230;ENSG00000261087;ENSG00000263753;ENSG00000266171	11
mephenytoin	NA	ENSG00000225946;ENSG00000230606;ENSG00000263198;ENSG00000272216;ENSG00000272599;ENSG00000226803;ENSG00000228343;ENSG00000261519;ENSG00000228350;ENSG00000255443;ENSG00000256185	11
cefepime	NA	ENSG00000204623;ENSG00000224063;ENSG00000228343;ENSG00000272216;ENSG00000099869;ENSG00000164621;ENSG00000215424;ENSG00000228350;ENSG00000237248;ENSG00000260396;ENSG00000266897	11
oxyphenbutazone	NA	ENSG00000186594;ENSG00000228350;ENSG00000242125;ENSG00000272711;ENSG00000218510;ENSG00000228343	6
propoxycaine	NA	ENSG00000225946;ENSG00000232656;ENSG00000260023;ENSG00000260396;ENSG00000232710;ENSG00000227403	6
PNU-0230031	NA	ENSG00000175873;ENSG00000182873;ENSG00000224063;ENSG00000228343;ENSG00000248161;ENSG00000249717;ENSG00000260023;ENSG00000260336;ENSG00000261087;ENSG00000261519;ENSG00000263198;ENSG00000266897;ENSG00000267296;ENSG00000272201;ENSG00000272216;ENSG00000272711;ENSG00000227403;ENSG00000230606;ENSG00000214922;ENSG00000224945;ENSG00000225930;ENSG00000256185;ENSG00000260917;ENSG00000263753;ENSG00000125804…	44
0179445-0000	NA	ENSG00000088970;ENSG00000118412;ENSG00000164621;ENSG00000175873;ENSG00000177853;ENSG00000182165;ENSG00000182873;ENSG00000186594;ENSG00000188070;ENSG00000196696;ENSG00000204054;ENSG00000215424;ENSG00000218510;ENSG00000234912;ENSG00000242086;ENSG00000245532;ENSG00000246263;ENSG00000248161;ENSG00000249859;ENSG00000253352;ENSG00000255242;ENSG00000259644;ENSG00000259758;ENSG00000260023;ENSG00000261087…	69
PNU-0251126	NA	ENSG00000228343;ENSG00000248161;ENSG00000261087;ENSG00000272299;ENSG00000125804;ENSG00000230606;ENSG00000266897;ENSG00000236772;ENSG00000263050;ENSG00000006062;ENSG00000260023;ENSG00000260804;ENSG00000260336	13
0173570-0000	NA	ENSG00000215765;ENSG00000228343;ENSG00000228463;ENSG00000233237;ENSG00000256185;ENSG00000125804;ENSG00000224063;ENSG00000225733;ENSG00000240291;ENSG00000266897;ENSG00000270589;ENSG00000272216;ENSG00000263198;ENSG00000006062;ENSG00000254429;ENSG00000260023;ENSG00000260336	17
0175029-0000	NA	ENSG00000006062;ENSG00000088970;ENSG00000104691;ENSG00000118412;ENSG00000126005;ENSG00000144596;ENSG00000179935;ENSG00000182165;ENSG00000186594;ENSG00000188070;ENSG00000215765;ENSG00000215908;ENSG00000224945;ENSG00000225946;ENSG00000226803;ENSG00000227403;ENSG00000228343;ENSG00000229589;ENSG00000232656;ENSG00000232710;ENSG00000233718;ENSG00000234608;ENSG00000234912;ENSG00000235733;ENSG00000237438…	92
PHA-00851261E	NA	ENSG00000225946;ENSG00000235072;ENSG00000260743;ENSG00000179935;ENSG00000215424;ENSG00000218510;ENSG00000224195;ENSG00000225733;ENSG00000238261;ENSG00000251022;ENSG00000272216;ENSG00000204625;ENSG00000266897;ENSG00000215765;ENSG00000263050;ENSG00000224063;ENSG00000273311;ENSG00000104691;ENSG00000225092;ENSG00000227719;ENSG00000228350;ENSG00000253230;ENSG00000263072;ENSG00000232931;ENSG00000254429	25
0317956-0000	NA	ENSG00000232710;ENSG00000179935;ENSG00000218510;ENSG00000225733;ENSG00000228343;ENSG00000230606;ENSG00000254429;ENSG00000258442;ENSG00000272216;ENSG00000231607;ENSG00000260396;ENSG00000215765;ENSG00000225946;ENSG00000235072;ENSG00000263050;ENSG00000104691;ENSG00000204623;ENSG00000227719;ENSG00000253230;ENSG00000254389;ENSG00000224063;ENSG00000228350	22
chlorambucil	L	ENSG00000228350;ENSG00000232656;ENSG00000254429;ENSG00000260023;ENSG00000006062;ENSG00000225946;ENSG00000237941;ENSG00000258442;ENSG00000263050;ENSG00000266897;ENSG00000272216;ENSG00000232710;ENSG00000253116;ENSG00000227719;ENSG00000231607	15
levcycloserine	B	ENSG00000225733;ENSG00000232710;ENSG00000258442;ENSG00000259322;ENSG00000263050;ENSG00000266897;ENSG00000272216;ENSG00000125804;ENSG00000175873;ENSG00000188338;ENSG00000227403;ENSG00000237941;ENSG00000260023;ENSG00000260532;ENSG00000228343;ENSG00000228350;ENSG00000231607;ENSG00000235733;ENSG00000256185	19
santonin	NA	ENSG00000260023;ENSG00000263050;ENSG00000272216;ENSG00000006062;ENSG00000125804;ENSG00000225946;ENSG00000227719;ENSG00000256185;ENSG00000263072;ENSG00000230606;ENSG00000237438;ENSG00000272599;ENSG00000228343	13
Prestwick-1080	NA	ENSG00000175873;ENSG00000204623;ENSG00000259322;ENSG00000099869;ENSG00000188338;ENSG00000225946;ENSG00000227719;ENSG00000230606;ENSG00000258442;ENSG00000272216;ENSG00000228343;ENSG00000235072;ENSG00000249532;ENSG00000266830	14
homosalate	NA	ENSG00000228350;ENSG00000259322;ENSG00000260023;ENSG00000224063;ENSG00000225946;ENSG00000227719;ENSG00000236234;ENSG00000258442;ENSG00000228343;ENSG00000235072;ENSG00000263050;ENSG00000266897	12
Prestwick-1100	NA	ENSG00000260023;ENSG00000263050;ENSG00000272216;ENSG00000099869;ENSG00000225946;ENSG00000227719;ENSG00000253116;ENSG00000258442;ENSG00000265678;ENSG00000228343;ENSG00000136315;ENSG00000232931;ENSG00000235072	13
parbendazole	H	ENSG00000226803;ENSG00000272216;ENSG00000118412;ENSG00000215908;ENSG00000225946;ENSG00000227719;ENSG00000234912;ENSG00000236144;ENSG00000242125;ENSG00000248161;ENSG00000260023;ENSG00000263072;ENSG00000263198;ENSG00000225733;ENSG00000228343;ENSG00000230223;ENSG00000238261;ENSG00000263050;ENSG00000272599	19
ciclacillin	NA	ENSG00000259322;ENSG00000260023;ENSG00000182165;ENSG00000215765;ENSG00000225946;ENSG00000227719;ENSG00000232931;ENSG00000235072;ENSG00000242687;ENSG00000249532;ENSG00000263050;ENSG00000266897;ENSG00000232710	13
spiradoline	NA	ENSG00000260023;ENSG00000263050;ENSG00000272216;ENSG00000225946;ENSG00000227719;ENSG00000258442;ENSG00000196696;ENSG00000225733;ENSG00000228343;ENSG00000230606	10
withaferin A	NA	ENSG00000006062;ENSG00000104725;ENSG00000186594;ENSG00000226803;ENSG00000234912;ENSG00000242125;ENSG00000272201;ENSG00000272711;ENSG00000118412;ENSG00000188070;ENSG00000188338;ENSG00000225946;ENSG00000227719;ENSG00000230606;ENSG00000232931;ENSG00000235280;ENSG00000236144;ENSG00000248161;ENSG00000258442;ENSG00000260023;ENSG00000263072;ENSG00000265678;ENSG00000272216;ENSG00000272599;ENSG00000225733…	30
citalopram	N	ENSG00000263050;ENSG00000188338;ENSG00000225946;ENSG00000227719;ENSG00000232931;ENSG00000255318;ENSG00000259322;ENSG00000260023;ENSG00000272216;ENSG00000235072;ENSG00000258442;ENSG00000228343	12
CP-690334-01	NA	ENSG00000229645;ENSG00000260023;ENSG00000260336;ENSG00000125804;ENSG00000228343;ENSG00000272216;ENSG00000104691;ENSG00000215424;ENSG00000218510;ENSG00000225946;ENSG00000227719;ENSG00000236144;ENSG00000237438;ENSG00000261087;ENSG00000227403;ENSG00000231607;ENSG00000256185;ENSG00000258442;ENSG00000006062;ENSG00000230606;ENSG00000249532;ENSG00000260743;ENSG00000266897;ENSG00000136315;ENSG00000186526…	27
PHA-00745360	NA	ENSG00000125804;ENSG00000175873;ENSG00000225946;ENSG00000237941;ENSG00000255318;ENSG00000256185;ENSG00000258442;ENSG00000238261;ENSG00000260532;ENSG00000263050;ENSG00000272216;ENSG00000228343;ENSG00000228350;ENSG00000235072	14
nialamide	N	ENSG00000125804;ENSG00000225946;ENSG00000227719;ENSG00000258442;ENSG00000260023;ENSG00000265678;ENSG00000272216;ENSG00000006062;ENSG00000228343;ENSG00000232710;ENSG00000235072;ENSG00000263050;ENSG00000235733	13
rifabutin	J	ENSG00000049319;ENSG00000099869;ENSG00000104691;ENSG00000175873;ENSG00000227719;ENSG00000229645;ENSG00000230606;ENSG00000234912;ENSG00000235994;ENSG00000248161;ENSG00000258442;ENSG00000259322;ENSG00000260023;ENSG00000261613;ENSG00000263050;ENSG00000263072;ENSG00000266897;ENSG00000272201;ENSG00000272216;ENSG00000272711;ENSG00000088970;ENSG00000196756;ENSG00000206337;ENSG00000228350;ENSG00000232931…	33
quinethazone	NA	ENSG00000215908;ENSG00000225946;ENSG00000227719;ENSG00000255318;ENSG00000256185;ENSG00000258442;ENSG00000260023;ENSG00000261613;ENSG00000263050;ENSG00000263072;ENSG00000215765;ENSG00000228343;ENSG00000272599;ENSG00000231607	14
oxaprozin	M	ENSG00000225946;ENSG00000227403;ENSG00000227719;ENSG00000255318;ENSG00000256185;ENSG00000260023;ENSG00000260396;ENSG00000259322;ENSG00000263050;ENSG00000228343	10
2,6-dimethylpiperidine	NA	ENSG00000099869;ENSG00000125804;ENSG00000225946;ENSG00000256185;ENSG00000258442;ENSG00000260336;ENSG00000272216;ENSG00000088970;ENSG00000131007;ENSG00000229645;ENSG00000232931;ENSG00000235072;ENSG00000236772;ENSG00000238261;ENSG00000249532;ENSG00000261478;ENSG00000267296;ENSG00000270589;ENSG00000272599;ENSG00000186526;ENSG00000228343;ENSG00000228350	22
paroxetine	NA	ENSG00000099869;ENSG00000231607;ENSG00000258442;ENSG00000260588;ENSG00000006062;ENSG00000228343;ENSG00000263050;ENSG00000225946;ENSG00000227719	9
CP-320650-01	NA	ENSG00000006062;ENSG00000099869;ENSG00000125804;ENSG00000175873;ENSG00000230606;ENSG00000235994;ENSG00000258442;ENSG00000259322;ENSG00000263050;ENSG00000272216;ENSG00000118412;ENSG00000186526;ENSG00000227719;ENSG00000228343;ENSG00000231607;ENSG00000260743;ENSG00000235072;ENSG00000224063;ENSG00000225092;ENSG00000226803;ENSG00000248161	21
benzathine benzylpenicillin	NA	ENSG00000272216;ENSG00000226803;ENSG00000228343;ENSG00000228350;ENSG00000238261	5
zalcitabine	J	ENSG00000110347;ENSG00000204625;ENSG00000218510;ENSG00000229921;ENSG00000235072;ENSG00000236256;ENSG00000236772;ENSG00000260400;ENSG00000266897;ENSG00000118412;ENSG00000224195;ENSG00000231607;ENSG00000256185;ENSG00000259322;ENSG00000227719;ENSG00000228343	16
benzocaine	NA	ENSG00000118412;ENSG00000231607;ENSG00000235947;ENSG00000254429;ENSG00000256185;ENSG00000260743;ENSG00000259322	7
alcuronium chloride	NA	ENSG00000258442;ENSG00000259322;ENSG00000260336	3
clobetasol	D	ENSG00000232931;ENSG00000266897;ENSG00000125804;ENSG00000164621;ENSG00000196696;ENSG00000225946;ENSG00000228343;ENSG00000235072;ENSG00000249532;ENSG00000253230;ENSG00000254429;ENSG00000260743;ENSG00000272216;ENSG00000218510;ENSG00000223380;ENSG00000232710;ENSG00000234912;ENSG00000261519;ENSG00000267296	19
tonzonium bromide	A	ENSG00000006062;ENSG00000104691;ENSG00000118412;ENSG00000186594;ENSG00000224195;ENSG00000228343;ENSG00000231607;ENSG00000232656;ENSG00000236234;ENSG00000249532;ENSG00000255242;ENSG00000272579;ENSG00000272599;ENSG00000215424;ENSG00000225733;ENSG00000254429;ENSG00000266897;ENSG00000272216;ENSG00000224063	19
phenoxybenzamine	C	ENSG00000186594;ENSG00000196756;ENSG00000214922;ENSG00000215908;ENSG00000240291;ENSG00000248161;ENSG00000251022;ENSG00000261087;ENSG00000261613;ENSG00000272299;ENSG00000006062;ENSG00000088970;ENSG00000196696;ENSG00000204623;ENSG00000224063;ENSG00000225946;ENSG00000228343;ENSG00000231607;ENSG00000232656;ENSG00000260023;ENSG00000118412;ENSG00000125804;ENSG00000218510;ENSG00000234912;ENSG00000255242…	28
bephenium hydroxynaphthoate	NA	ENSG00000254429;ENSG00000225946;ENSG00000230606;ENSG00000272216;ENSG00000125804;ENSG00000228343;ENSG00000241954;ENSG00000267161;ENSG00000226803;ENSG00000260336;ENSG00000261519	11
timolol	C	ENSG00000204623;ENSG00000230606;ENSG00000263050;ENSG00000125804;ENSG00000238261;ENSG00000255318;ENSG00000228343;ENSG00000272216	8
daunorubicin	L	ENSG00000118412;ENSG00000125804;ENSG00000177853;ENSG00000182165;ENSG00000186526;ENSG00000186594;ENSG00000188070;ENSG00000204625;ENSG00000215424;ENSG00000215765;ENSG00000215908;ENSG00000218510;ENSG00000224063;ENSG00000225733;ENSG00000234608;ENSG00000234912;ENSG00000235733;ENSG00000238261;ENSG00000248161;ENSG00000255224;ENSG00000255242;ENSG00000256185;ENSG00000259758;ENSG00000260396;ENSG00000261519…	55
pizotifen	N	ENSG00000104725;ENSG00000186594;ENSG00000233237;ENSG00000254429;ENSG00000256185;ENSG00000259758;ENSG00000272216	7
prednicarbate	D	ENSG00000186594;ENSG00000225946;ENSG00000228343;ENSG00000272216;ENSG00000241345;ENSG00000254429;ENSG00000261519;ENSG00000265678	8
flucytosine	D	ENSG00000228343;ENSG00000235072;ENSG00000267296;ENSG00000204623;ENSG00000186594;ENSG00000225733;ENSG00000228463;ENSG00000241954;ENSG00000254429;ENSG00000257303;ENSG00000259758;ENSG00000260804;ENSG00000263050;ENSG00000272216;ENSG00000272299	15
alfaxalone	NA	ENSG00000228343;ENSG00000272216;ENSG00000230606;ENSG00000232656;ENSG00000238261;ENSG00000256185;ENSG00000265678	7
nomegestrol	NA	ENSG00000228343;ENSG00000272216;ENSG00000232710;ENSG00000260336;ENSG00000263050	5
pheneticillin	J	ENSG00000266897;ENSG00000125804;ENSG00000204625;ENSG00000253230;ENSG00000272216;ENSG00000088970;ENSG00000255318;ENSG00000260396;ENSG00000261519	9
butamben	N	ENSG00000224063;ENSG00000224195;ENSG00000226803;ENSG00000228343;ENSG00000261519;ENSG00000263072;ENSG00000125804;ENSG00000225946;ENSG00000253230;ENSG00000256185;ENSG00000260743;ENSG00000272216;ENSG00000266897	13
meropenem	J	ENSG00000183242;ENSG00000254429;ENSG00000255443;ENSG00000258442;ENSG00000266897;ENSG00000272599;ENSG00000218510;ENSG00000227719;ENSG00000228343;ENSG00000267161;ENSG00000272216;ENSG00000228350;ENSG00000249532	13
ticarcillin	J	ENSG00000136315;ENSG00000218510;ENSG00000249790;ENSG00000272599;ENSG00000232710;ENSG00000272299;ENSG00000228343;ENSG00000235072;ENSG00000249532;ENSG00000253116;ENSG00000260396	11
AG-013608	NA	ENSG00000224063;ENSG00000259322;ENSG00000260396;ENSG00000267670;ENSG00000118412;ENSG00000204623;ENSG00000230606;ENSG00000227719;ENSG00000228350;ENSG00000232710;ENSG00000263050;ENSG00000272599;ENSG00000215424;ENSG00000225092;ENSG00000229645;ENSG00000235072;ENSG00000256185;ENSG00000260743;ENSG00000266897;ENSG00000228343;ENSG00000242125;ENSG00000258517;ENSG00000265678;ENSG00000272216;ENSG00000196696…	37
valinomycin	NA	ENSG00000179935;ENSG00000196756;ENSG00000204623;ENSG00000227719;ENSG00000251022;ENSG00000125804;ENSG00000183242;ENSG00000224195;ENSG00000228343;ENSG00000230223;ENSG00000230606;ENSG00000231607;ENSG00000259758;ENSG00000259976;ENSG00000265242;ENSG00000273311;ENSG00000186594;ENSG00000229645;ENSG00000232710;ENSG00000218510;ENSG00000225946;ENSG00000242687;ENSG00000254389;ENSG00000254429;ENSG00000259322…	26
rotenone	NA	ENSG00000224063;ENSG00000225946;ENSG00000228343;ENSG00000231607;ENSG00000232710;ENSG00000234912;ENSG00000242125;ENSG00000256185;ENSG00000164621;ENSG00000227719;ENSG00000235072;ENSG00000266897;ENSG00000272216	13
PF-00562151-00	NA	ENSG00000125804;ENSG00000196696;ENSG00000224945;ENSG00000228343;ENSG00000235072;ENSG00000266897;ENSG00000249532;ENSG00000263198;ENSG00000227719;ENSG00000260804;ENSG00000272599;ENSG00000259322;ENSG00000012171;ENSG00000237248;ENSG00000263050;ENSG00000136315;ENSG00000261087;ENSG00000104691;ENSG00000118412;ENSG00000164621;ENSG00000175873;ENSG00000225946;ENSG00000227403;ENSG00000230223;ENSG00000238261…	32
PF-00875133-00	NA	ENSG00000263198;ENSG00000235072;ENSG00000249532;ENSG00000225946;ENSG00000228343;ENSG00000232931;ENSG00000235733;ENSG00000255318	8
pioglitazone	A	ENSG00000228343;ENSG00000006062;ENSG00000125804;ENSG00000196756;ENSG00000235072;ENSG00000272216;ENSG00000230606;ENSG00000237248;ENSG00000249532;ENSG00000215424;ENSG00000218510;ENSG00000266897;ENSG00000272711;ENSG00000175873;ENSG00000228350;ENSG00000260396;ENSG00000263198;ENSG00000177853;ENSG00000259322;ENSG00000182873;ENSG00000225092;ENSG00000258442;ENSG00000267670;ENSG00000272299;ENSG00000260336…	31
H-7	NA	ENSG00000118412;ENSG00000125804;ENSG00000126005;ENSG00000175873;ENSG00000177853;ENSG00000179935;ENSG00000182165;ENSG00000188070;ENSG00000215424;ENSG00000215908;ENSG00000218510;ENSG00000225946;ENSG00000226803;ENSG00000227403;ENSG00000230606;ENSG00000234608;ENSG00000234912;ENSG00000235453;ENSG00000235733;ENSG00000242125;ENSG00000248161;ENSG00000251022;ENSG00000255224;ENSG00000255242;ENSG00000258442…	77
PF-00539745-00	NA	ENSG00000215765;ENSG00000228343;ENSG00000248161;ENSG00000235072;ENSG00000272711;ENSG00000164621;ENSG00000249790	7
tiletamine	NA	ENSG00000175873;ENSG00000224195;ENSG00000225733;ENSG00000272216;ENSG00000231607;ENSG00000235733;ENSG00000249532;ENSG00000256185;ENSG00000265678;ENSG00000266897	10
oxedrine	C	ENSG00000228343;ENSG00000272599;ENSG00000266897	3
oxybenzone	L	ENSG00000260336;ENSG00000228343	2
PF-01378883-00	NA	ENSG00000125804;ENSG00000215765;ENSG00000225946;ENSG00000263072;ENSG00000118412;ENSG00000228343;ENSG00000227719;ENSG00000224063	8
3-nitropropionic acid	NA	ENSG00000228350;ENSG00000235072;ENSG00000256185;ENSG00000228343;ENSG00000259644;ENSG00000263050;ENSG00000260396;ENSG00000136315;ENSG00000230606	9
erastin	NA	ENSG00000225733;ENSG00000266897;ENSG00000228343;ENSG00000265678;ENSG00000272216	5
PF-00539758-00	NA	ENSG00000228343;ENSG00000227719;ENSG00000164621;ENSG00000230223;ENSG00000231607;ENSG00000242687	6
STOCK1N-35215	NA	ENSG00000226803;ENSG00000228343;ENSG00000224195;ENSG00000225946;ENSG00000236144;ENSG00000248161;ENSG00000260336;ENSG00000261460;ENSG00000263072;ENSG00000186594;ENSG00000196756;ENSG00000197210;ENSG00000198106;ENSG00000218510;ENSG00000231607;ENSG00000236234;ENSG00000237438;ENSG00000248175;ENSG00000253230;ENSG00000259539;ENSG00000260735;ENSG00000261519;ENSG00000261613;ENSG00000263198;ENSG00000265242…	29
orlistat	A	ENSG00000215765;ENSG00000263050;ENSG00000272216;ENSG00000228343;ENSG00000230606;ENSG00000164621;ENSG00000197210;ENSG00000241954;ENSG00000265678;ENSG00000125804;ENSG00000231607;ENSG00000237438;ENSG00000251023;ENSG00000260735;ENSG00000261519;ENSG00000266897;ENSG00000226803;ENSG00000227719;ENSG00000242125;ENSG00000248161;ENSG00000253352;ENSG00000260023;ENSG00000260804;ENSG00000273311	24
0225151-0000	NA	ENSG00000215765;ENSG00000261087;ENSG00000175873;ENSG00000006062;ENSG00000118412;ENSG00000228343;ENSG00000236144	7
5707885	NA	ENSG00000228343;ENSG00000241954;ENSG00000242125;ENSG00000255242;ENSG00000265479;ENSG00000272216;ENSG00000218510;ENSG00000235865;ENSG00000248175;ENSG00000254429;ENSG00000263050;ENSG00000265242;ENSG00000175873;ENSG00000231607;ENSG00000251022	15
C-75	NA	ENSG00000104691;ENSG00000177853;ENSG00000186594;ENSG00000272599;ENSG00000256185;ENSG00000272216;ENSG00000197210;ENSG00000197670;ENSG00000224945;ENSG00000228343;ENSG00000235072;ENSG00000237438;ENSG00000242687;ENSG00000260735;ENSG00000261496;ENSG00000263072;ENSG00000215765;ENSG00000235947;ENSG00000241954;ENSG00000265242	20
F0447-0125	NA	ENSG00000006062;ENSG00000118412;ENSG00000186594;ENSG00000204623;ENSG00000215424;ENSG00000230606;ENSG00000242125;ENSG00000248161;ENSG00000263072;ENSG00000272599;ENSG00000254389;ENSG00000255318;ENSG00000228343;ENSG00000196756;ENSG00000215908;ENSG00000218510;ENSG00000224195;ENSG00000266897;ENSG00000272711	19
valdecoxib	NA	ENSG00000175873;ENSG00000235072	2
Prestwick-981	NA	ENSG00000254429;ENSG00000262420;ENSG00000272216;ENSG00000227719;ENSG00000260396	5
5155877	NA	ENSG00000006062;ENSG00000186594;ENSG00000254429;ENSG00000266897;ENSG00000272599;ENSG00000249532;ENSG00000272216;ENSG00000228343;ENSG00000234912;ENSG00000236144;ENSG00000242125;ENSG00000251022;ENSG00000256185;ENSG00000225733;ENSG00000248161;ENSG00000263050;ENSG00000269609;ENSG00000272711	18
PHA-00767505E	NA	ENSG00000227403;ENSG00000228343;ENSG00000259322;ENSG00000266897;ENSG00000125804;ENSG00000263072;ENSG00000272216;ENSG00000227719;ENSG00000228350;ENSG00000230606;ENSG00000236144;ENSG00000237517;ENSG00000242125;ENSG00000260396;ENSG00000130600;ENSG00000238261	16
dinoprostone	NA	ENSG00000228343;ENSG00000228350;ENSG00000236772;ENSG00000249532;ENSG00000256185;ENSG00000260396;ENSG00000259322;ENSG00000164621;ENSG00000175873;ENSG00000224195;ENSG00000232710;ENSG00000236144;ENSG00000248161;ENSG00000272216;ENSG00000188070;ENSG00000235072	16
5194442	NA	ENSG00000186594;ENSG00000228343;ENSG00000235072;ENSG00000230606;ENSG00000260336;ENSG00000266897;ENSG00000228350;ENSG00000272216	8
AG-028671	NA	ENSG00000225946;ENSG00000228343;ENSG00000232931;ENSG00000175873;ENSG00000235733;ENSG00000242687;ENSG00000258442;ENSG00000263050;ENSG00000125804;ENSG00000235072;ENSG00000242125	11
6-bromoindirubin-3'-oxime	NA	ENSG00000118412;ENSG00000125804;ENSG00000214922;ENSG00000225946;ENSG00000228343;ENSG00000228350;ENSG00000232710;ENSG00000232931;ENSG00000242125;ENSG00000260336;ENSG00000272216;ENSG00000272579;ENSG00000196756;ENSG00000235072;ENSG00000188070;ENSG00000215765;ENSG00000230606;ENSG00000237941;ENSG00000261097;ENSG00000263050;ENSG00000266897;ENSG00000254429;ENSG00000267670;ENSG00000272599;ENSG00000256185…	36
Gly-His-Lys	NA	ENSG00000164621;ENSG00000175873;ENSG00000228350;ENSG00000232931;ENSG00000256185;ENSG00000260336;ENSG00000263753;ENSG00000266897;ENSG00000136315;ENSG00000186526;ENSG00000236144;ENSG00000260023;ENSG00000260743;ENSG00000260917;ENSG00000273311;ENSG00000118412;ENSG00000125804;ENSG00000228463;ENSG00000235072;ENSG00000272579	20
STOCK1N-35874	NA	ENSG00000006062;ENSG00000218510;ENSG00000228343;ENSG00000229645;ENSG00000231690;ENSG00000248161;ENSG00000249790;ENSG00000260336;ENSG00000266897;ENSG00000214922;ENSG00000235733;ENSG00000236144;ENSG00000257303	13
16,16-dimethylprostaglandin E2	NA	ENSG00000225946;ENSG00000230606;ENSG00000232931;ENSG00000263753;ENSG00000269614;ENSG00000272579;ENSG00000228350;ENSG00000260023;ENSG00000263050;ENSG00000227403;ENSG00000231607	11
PNU-0293363	NA	ENSG00000226803;ENSG00000228343;ENSG00000229645;ENSG00000232274;ENSG00000249790;ENSG00000253352;ENSG00000254429;ENSG00000260336;ENSG00000261087;ENSG00000261519;ENSG00000272711;ENSG00000118412;ENSG00000236144;ENSG00000248175;ENSG00000256185;ENSG00000257303;ENSG00000260917;ENSG00000262420;ENSG00000273311;ENSG00000099869;ENSG00000204623;ENSG00000225733;ENSG00000234912;ENSG00000235072;ENSG00000235106…	29
STOCK1N-35696	NA	ENSG00000006062;ENSG00000188070;ENSG00000218510;ENSG00000225946;ENSG00000231607;ENSG00000236144;ENSG00000260396;ENSG00000261087;ENSG00000226803;ENSG00000248161	10
PHA-00665752	NA	ENSG00000229645;ENSG00000230223;ENSG00000242125;ENSG00000259073;ENSG00000260023;ENSG00000260532	6
STOCK1N-28457	NA	ENSG00000006062;ENSG00000235072;ENSG00000249532;ENSG00000273311;ENSG00000231690;ENSG00000236144;ENSG00000253352;ENSG00000263050	8
SC-560	NA	ENSG00000228343;ENSG00000235072;ENSG00000256185;ENSG00000263072;ENSG00000118412;ENSG00000259758;ENSG00000260023;ENSG00000272216	8
H-89	NA	ENSG00000099869;ENSG00000175873;ENSG00000228343;ENSG00000241954;ENSG00000254429;ENSG00000272216;ENSG00000230606;ENSG00000235072;ENSG00000263050;ENSG00000006062;ENSG00000248161;ENSG00000253116	12
BAS-012416453	NA	ENSG00000006062;ENSG00000099869;ENSG00000104691;ENSG00000214922;ENSG00000224195;ENSG00000228315;ENSG00000228350;ENSG00000236144;ENSG00000241954;ENSG00000246777;ENSG00000249267;ENSG00000249532;ENSG00000261478;ENSG00000263050;ENSG00000266968;ENSG00000269614;ENSG00000261460;ENSG00000118412;ENSG00000242125;ENSG00000248161	20
SB-202190	NA	ENSG00000144596;ENSG00000225092;ENSG00000226803;ENSG00000231607;ENSG00000241954;ENSG00000249532;ENSG00000260336;ENSG00000261478;ENSG00000263050;ENSG00000272216;ENSG00000228343;ENSG00000266897;ENSG00000118412;ENSG00000246263;ENSG00000256185;ENSG00000260396;ENSG00000224945;ENSG00000225946	18
carmustine	L	ENSG00000226803;ENSG00000228343;ENSG00000230606;ENSG00000231607;ENSG00000260336;ENSG00000261519;ENSG00000272216;ENSG00000236144;ENSG00000118412;ENSG00000186594;ENSG00000188070;ENSG00000215765;ENSG00000259758	13
AG-012559	NA	ENSG00000006062;ENSG00000225092;ENSG00000225946;ENSG00000226803;ENSG00000228343;ENSG00000242687;ENSG00000260336;ENSG00000261519;ENSG00000231607;ENSG00000272216;ENSG00000272599;ENSG00000088970;ENSG00000104691;ENSG00000224078;ENSG00000224195;ENSG00000232931;ENSG00000234608;ENSG00000235072;ENSG00000246263;ENSG00000248161;ENSG00000253352;ENSG00000254429;ENSG00000260396;ENSG00000263753;ENSG00000266897…	26
AH-23848	NA	ENSG00000226803;ENSG00000228343;ENSG00000260336;ENSG00000261519;ENSG00000266897;ENSG00000230606;ENSG00000224063;ENSG00000227719	8
NS-398	NA	ENSG00000204623;ENSG00000230606;ENSG00000232656;ENSG00000241954;ENSG00000256185;ENSG00000175873;ENSG00000260396;ENSG00000263198;ENSG00000196756;ENSG00000215424;ENSG00000227403;ENSG00000246263;ENSG00000272216;ENSG00000272579	14
SB-203580	NA	ENSG00000099869;ENSG00000196756;ENSG00000228343;ENSG00000235072;ENSG00000238261;ENSG00000263198;ENSG00000118412;ENSG00000227719;ENSG00000231607;ENSG00000232274;ENSG00000237438;ENSG00000258442;ENSG00000272201;ENSG00000228350;ENSG00000251632	15
0297417-0002B	NA	ENSG00000215424;ENSG00000228343;ENSG00000231607;ENSG00000235072;ENSG00000236144;ENSG00000242125;ENSG00000251022;ENSG00000254389;ENSG00000257303;ENSG00000272201;ENSG00000186594;ENSG00000225946;ENSG00000254429;ENSG00000255242;ENSG00000263072;ENSG00000263198;ENSG00000272599;ENSG00000227719;ENSG00000228463;ENSG00000235280;ENSG00000260023;ENSG00000260336	22
scriptaid	NA	ENSG00000006062;ENSG00000104691;ENSG00000182873;ENSG00000196756;ENSG00000215424;ENSG00000224195;ENSG00000225946;ENSG00000228343;ENSG00000229645;ENSG00000234616;ENSG00000234912;ENSG00000236144;ENSG00000245532;ENSG00000248175;ENSG00000249790;ENSG00000255242;ENSG00000259758;ENSG00000260023;ENSG00000260336;ENSG00000272201;ENSG00000272579;ENSG00000272711;ENSG00000118412;ENSG00000175873;ENSG00000230606…	43
lomustine	L	ENSG00000186594;ENSG00000234912;ENSG00000253230;ENSG00000254429;ENSG00000261613;ENSG00000263050;ENSG00000263072;ENSG00000272599;ENSG00000104725;ENSG00000183242;ENSG00000224195;ENSG00000225946;ENSG00000228343;ENSG00000230223;ENSG00000240291;ENSG00000258442;ENSG00000272579;ENSG00000125804;ENSG00000196696;ENSG00000204054;ENSG00000228350;ENSG00000255443;ENSG00000088970;ENSG00000167117;ENSG00000179935…	36
PHA-00846566E	NA	ENSG00000261496;ENSG00000215765;ENSG00000228350;ENSG00000249532;ENSG00000255318;ENSG00000263050;ENSG00000226803	7
AH-6809	NA	ENSG00000269653;ENSG00000183242;ENSG00000259322	3
alsterpaullone	V	ENSG00000031544;ENSG00000088970;ENSG00000118412;ENSG00000126005;ENSG00000177853;ENSG00000182165;ENSG00000186594;ENSG00000188070;ENSG00000196756;ENSG00000197670;ENSG00000213994;ENSG00000214922;ENSG00000215908;ENSG00000224945;ENSG00000225946;ENSG00000227403;ENSG00000228343;ENSG00000229645;ENSG00000231160;ENSG00000232656;ENSG00000234608;ENSG00000235453;ENSG00000235733;ENSG00000235994;ENSG00000236144…	71
0316684-0000	NA	ENSG00000186594;ENSG00000204623;ENSG00000225946;ENSG00000238261;ENSG00000228343;ENSG00000175873;ENSG00000182873;ENSG00000231607;ENSG00000260023;ENSG00000125804;ENSG00000179935;ENSG00000226334;ENSG00000227719;ENSG00000249267;ENSG00000258442;ENSG00000263050;ENSG00000272216	17
thapsigargin	NA	ENSG00000088970;ENSG00000118412;ENSG00000132832;ENSG00000182165;ENSG00000186594;ENSG00000188070;ENSG00000196756;ENSG00000204623;ENSG00000215424;ENSG00000226803;ENSG00000227719;ENSG00000228343;ENSG00000229645;ENSG00000235072;ENSG00000238261;ENSG00000242125;ENSG00000251022;ENSG00000261613;ENSG00000272201;ENSG00000272216;ENSG00000177853;ENSG00000215908;ENSG00000218510;ENSG00000223380;ENSG00000225946…	48
SC-19220	NA	ENSG00000049319;ENSG00000130600;ENSG00000136315;ENSG00000225092;ENSG00000225946;ENSG00000231607;ENSG00000248175;ENSG00000263050;ENSG00000265678;ENSG00000266897;ENSG00000267296;ENSG00000270742;ENSG00000272201;ENSG00000272579;ENSG00000099869;ENSG00000175873;ENSG00000249267;ENSG00000249532;ENSG00000256185;ENSG00000263198;ENSG00000182873;ENSG00000261087	22
GW-8510	NA	ENSG00000006062;ENSG00000012171;ENSG00000118412;ENSG00000125804;ENSG00000126005;ENSG00000130600;ENSG00000164621;ENSG00000177853;ENSG00000182165;ENSG00000186842;ENSG00000188070;ENSG00000196696;ENSG00000214922;ENSG00000215424;ENSG00000215765;ENSG00000215908;ENSG00000225946;ENSG00000226803;ENSG00000227403;ENSG00000228343;ENSG00000234608;ENSG00000235453;ENSG00000238261;ENSG00000241881;ENSG00000242125…	75
MG-262	NA	ENSG00000088970;ENSG00000118412;ENSG00000186594;ENSG00000196756;ENSG00000215424;ENSG00000225733;ENSG00000225946;ENSG00000228315;ENSG00000230606;ENSG00000231607;ENSG00000235072;ENSG00000235106;ENSG00000236144;ENSG00000238261;ENSG00000242125;ENSG00000245532;ENSG00000248161;ENSG00000251022;ENSG00000254389;ENSG00000255242;ENSG00000255318;ENSG00000260735;ENSG00000263072;ENSG00000269609;ENSG00000272201…	37
0198306-0000	NA	ENSG00000227719;ENSG00000228343;ENSG00000231607;ENSG00000260336;ENSG00000272711;ENSG00000164621;ENSG00000177853;ENSG00000230606;ENSG00000263072;ENSG00000175873;ENSG00000204625;ENSG00000227403;ENSG00000230223;ENSG00000249532;ENSG00000260396;ENSG00000266897;ENSG00000269653	17
AR-A014418	NA	ENSG00000088970;ENSG00000224195;ENSG00000229645;ENSG00000231607;ENSG00000232931;ENSG00000254389;ENSG00000255242;ENSG00000258442;ENSG00000272216;ENSG00000272711;ENSG00000186594;ENSG00000225946;ENSG00000254429;ENSG00000266897;ENSG00000167117;ENSG00000182873;ENSG00000236234;ENSG00000263050;ENSG00000272299	19
CAY-10397	NA	ENSG00000260396;ENSG00000272216;ENSG00000225946;ENSG00000272711;ENSG00000226803;ENSG00000227719;ENSG00000238261	7
PHA-00816795	NA	ENSG00000266897;ENSG00000272216;ENSG00000259322;ENSG00000260396	4
MS-275	NA	ENSG00000088970;ENSG00000186594;ENSG00000188070;ENSG00000215908;ENSG00000218510;ENSG00000224945;ENSG00000228343;ENSG00000229645;ENSG00000234608;ENSG00000235106;ENSG00000237697;ENSG00000240291;ENSG00000248161;ENSG00000248175;ENSG00000253116;ENSG00000254429;ENSG00000260336;ENSG00000260396;ENSG00000261087;ENSG00000272201;ENSG00000215424;ENSG00000226803;ENSG00000228350;ENSG00000232656;ENSG00000235280…	30
CP-319743	NA	ENSG00000006062;ENSG00000232860;ENSG00000235072;ENSG00000088970;ENSG00000215424;ENSG00000224945;ENSG00000228343;ENSG00000232931;ENSG00000236144;ENSG00000248161;ENSG00000012171;ENSG00000118412;ENSG00000227719;ENSG00000231607;ENSG00000235947;ENSG00000256185;ENSG00000266897;ENSG00000272599;ENSG00000225946;ENSG00000226803	20
semustine	L	ENSG00000175873;ENSG00000186594;ENSG00000197670;ENSG00000238261;ENSG00000263072;ENSG00000006062;ENSG00000228343;ENSG00000235072;ENSG00000227719;ENSG00000228350;ENSG00000263198;ENSG00000266897;ENSG00000267161;ENSG00000272599;ENSG00000229645;ENSG00000256185	16
BCB000040	NA	ENSG00000118412;ENSG00000125804;ENSG00000224063;ENSG00000226803;ENSG00000230223;ENSG00000231607;ENSG00000235072;ENSG00000253230;ENSG00000260588;ENSG00000272216;ENSG00000228343;ENSG00000272299;ENSG00000272599;ENSG00000215765;ENSG00000227719;ENSG00000263050	16
15(S)-15-methylprostaglandin E2	NA	ENSG00000175873;ENSG00000224195;ENSG00000232710;ENSG00000228343;ENSG00000235947;ENSG00000256185;ENSG00000255318;ENSG00000259322;ENSG00000260336;ENSG00000260396	10
suramin sodium	NA	ENSG00000259322;ENSG00000228343;ENSG00000231607;ENSG00000196696;ENSG00000226334;ENSG00000235072	6
CP-944629	NA	ENSG00000228350;ENSG00000235072;ENSG00000238261;ENSG00000263198;ENSG00000226334;ENSG00000232710;ENSG00000270074;ENSG00000006062;ENSG00000228343;ENSG00000266897;ENSG00000224195;ENSG00000230223;ENSG00000254389;ENSG00000267296;ENSG00000273311	15
irinotecan	L	ENSG00000005206;ENSG00000126005;ENSG00000177853;ENSG00000182165;ENSG00000186594;ENSG00000188070;ENSG00000214922;ENSG00000215424;ENSG00000215908;ENSG00000225946;ENSG00000226803;ENSG00000227719;ENSG00000228343;ENSG00000228463;ENSG00000230606;ENSG00000231607;ENSG00000234608;ENSG00000234616;ENSG00000234912;ENSG00000235072;ENSG00000235453;ENSG00000237438;ENSG00000241881;ENSG00000242125;ENSG00000246263…	67
meteneprost	NA	ENSG00000261478;ENSG00000263198;ENSG00000118412;ENSG00000228463;ENSG00000260396;ENSG00000167117;ENSG00000235994;ENSG00000249859;ENSG00000267161;ENSG00000272299;ENSG00000272599;ENSG00000006062;ENSG00000215765;ENSG00000228343;ENSG00000230223;ENSG00000258442	16
16-phenyltetranorprostaglandin E2	NA	ENSG00000125804;ENSG00000215765;ENSG00000236772;ENSG00000249532;ENSG00000263072;ENSG00000267161;ENSG00000118412;ENSG00000232274;ENSG00000246263;ENSG00000254429;ENSG00000228350;ENSG00000263050;ENSG00000267296;ENSG00000006062	14
CP-863187	NA	ENSG00000215765;ENSG00000249532;ENSG00000261460;ENSG00000104691;ENSG00000118412;ENSG00000175873;ENSG00000228343;ENSG00000231607;ENSG00000246263;ENSG00000254429;ENSG00000260023;ENSG00000261097;ENSG00000261519;ENSG00000272579;ENSG00000215908;ENSG00000235994;ENSG00000236144;ENSG00000272299;ENSG00000227719;ENSG00000232931;ENSG00000258442;ENSG00000259322	22
BCB000039	NA	ENSG00000164621;ENSG00000256185;ENSG00000267161;ENSG00000227403;ENSG00000260396;ENSG00000261613;ENSG00000006062;ENSG00000228343;ENSG00000258442	9
IC-86621	NA	ENSG00000125804;ENSG00000164621;ENSG00000204148;ENSG00000228350;ENSG00000249532;ENSG00000267161;ENSG00000215424;ENSG00000228343;ENSG00000236772;ENSG00000265678;ENSG00000230606;ENSG00000272216	12
11-deoxy-16,16-dimethylprostaglandin E2	NA	ENSG00000215765;ENSG00000261097;ENSG00000228343;ENSG00000266897;ENSG00000261613;ENSG00000263072;ENSG00000225946;ENSG00000226803;ENSG00000232931;ENSG00000267161;ENSG00000272579	11
CP-645525-01	NA	ENSG00000125804;ENSG00000227719;ENSG00000228343;ENSG00000254429;ENSG00000263050;ENSG00000267161;ENSG00000260396;ENSG00000186594;ENSG00000215765;ENSG00000242125	10
BCB000038	NA	ENSG00000164621;ENSG00000213994;ENSG00000225946;ENSG00000228343;ENSG00000261097;ENSG00000118412;ENSG00000226803;ENSG00000263050;ENSG00000267670;ENSG00000188070;ENSG00000196696;ENSG00000197210;ENSG00000228350;ENSG00000232860;ENSG00000237438;ENSG00000241345;ENSG00000249790;ENSG00000260735;ENSG00000265678;ENSG00000269131	20
vinblastine	L	ENSG00000228343;ENSG00000261097;ENSG00000263072;ENSG00000118412;ENSG00000256185;ENSG00000272599;ENSG00000215765;ENSG00000227403;ENSG00000232931;ENSG00000241881	10
1 drug-affected lncRNAs with fold change≥1.5 (or fold change≤2/3)
